# Supplementary material for: Tristetraprolin specifically regulates the expression and alternative splicing of immune response genes in HeLa cells
Source: BMC Immunol. 2019 May 2;20:13. doi: 10.1186/s12865-019-0292-1 (PMC6498542; doi:10.1186/s12865-019-0292-1)
Supplement: Supplementary file 2 — Table S2 ZFP36_vs_Ctrl_Sig_DEG. (TXT 135 kb) [file 12865_2019_292_MOESM2_ESM.txt]

Gene	logFC	logCPM	PValue	FDR	Ctrl_1st	Ctrl_2nd	ZFP36_1st	ZFP36_2nd	Symbol	Chr	GeneType	Description
ENSG00000106624.8	1.86348673400056	-1.7675178744775	0.000683772496582425	0.0306999032366512	0.0	0.04	0.05	0.09	AEBP1	chr7	protein_coding	AE binding protein 1
ENSG00000168874.12	1.96304280569109	-0.111962663616927	3.63421412366967e-08	1.50581066347022e-05	0.18	0.07	0.35	0.57	ATOH8	chr2	protein_coding	atonal homolog 8 (Drosophila)
ENSG00000163481.7	0.708701352301767	3.93035632274243	0.000160931878318227	0.0120824770907216	4.76	5.44	6.91	9.88	RNF25	chr2	protein_coding	ring finger protein 25
ENSG00000164530.13	-1.5716191608863	-1.40497415878057	0.000432419805845244	0.0231400443703606	0.31	0.08	0.02	0.1	PI16	chr6	protein_coding	peptidase inhibitor 16
ENSG00000224786.1	-2.35878238206046	-1.96698323095205	0.000156161618588907	0.0117950822540434	0.8	0.55	0.19	0.07	CETN4P	chr4	unitary_pseudogene	centrin EF-hand protein 4, pseudogene
ENSG00000269894.1	3.680037613756	-2.50724870191736	0.000221447234626092	0.0146976100528493	0.0	0.04	0.28	0.38	RP11-1020A11.1	chr3	sense_intronic	--
ENSG00000161328.10	1.04717185224304	2.06012061376427	1.23815570854897e-06	0.000285011652148844	0.73	0.9	1.57	1.82	LRRC56	chr11	protein_coding	leucine rich repeat containing 56
ENSG00000227210.1	-5.97377661636619	-2.84214020649077	0.000168714771126129	0.0120824770907216	0.05	0.52	0.0	0.0	AC079145.4	chr2	antisense	--
ENSG00000129946.10	2.31639979360463	-0.488909391863202	2.00033954416175e-09	1.07440459516421e-06	0.0	0.13	0.26	0.45	SHC2	chr19	protein_coding	SHC (Src homology 2 domain containing) transforming protein 2
ENSG00000197580.11	2.86545943594246	-2.00487305117111	0.000213353214780112	0.0144581697230896	0.01	0.0	0.02	0.1	BCO2	chr11	protein_coding	beta-carotene oxygenase 2
ENSG00000127124.13	0.592100923119808	4.8150253177749	0.00119167368568407	0.044368810756843	1.31	1.75	1.62	3.03	HIVEP3	chr1	protein_coding	human immunodeficiency virus type I enhancer binding protein 3
ENSG00000228540.1	3.738169314715	-2.46535576866862	0.000123080715271584	0.00988873425411914	0.0	0.04	0.04	0.6	AC073326.3	chr7	sense_intronic	--
ENSG00000213886.3	7.77884785028037	-1.23776969329139	1.35466212091973e-13	1.6371091731315e-10	0.0	0.0	0.6	0.5	UBD	chr6	protein_coding	ubiquitin D
ENSG00000262714.1	6.55509638733459	-2.24036273356058	5.7042898129332e-07	0.000155339784089052	0.0	0.0	0.02	0.2	RP11-44F14.8	chr16	lincRNA	--
ENSG00000257642.1	1.06296405792935	-0.114298491618473	0.00130811862353706	0.0463822402898151	0.93	0.79	1.22	2.3	RP11-474B16.1	chr12	antisense	--
ENSG00000100626.16	1.45544329857852	-0.744901366746081	0.00014482017914368	0.011170227366538	0.03	0.04	0.13	0.09	GALNT16	chr14	protein_coding	polypeptide N-acetylgalactosaminyltransferase 16
ENSG00000241959.3	5.68105812896114	-2.85959535130809	0.00061847456683579	0.0286732722147637	0.0	0.0	0.0	0.85	RN7SL76P	chr7	misc_RNA	RNA, 7SL, cytoplasmic 76, pseudogene
ENSG00000150551.10	2.61983579143255	0.216012022553961	1.12386138996634e-14	1.8109153196991e-11	0.06	0.15	0.25	1.06	LYPD1	chr2	protein_coding	LY6/PLAUR domain containing 1
ENSG00000254852.8	-3.45694627785986	-1.37250834897528	2.7230811139436e-10	1.68043073678341e-07	0.02	0.71	0.0	0.06	NPIPA2	chr16	protein_coding	nuclear pore complex interacting protein family, member A2
ENSG00000187867.8	3.05544309097899	0.0523894783393553	8.42625311339413e-16	1.52746903313052e-12	0.13	0.03	0.54	0.71	PALM3	chr19	protein_coding	paralemmin 3
ENSG00000196152.10	0.838546776608414	3.11645644165007	2.12594941571053e-05	0.00282848792904901	2.44	2.11	3.27	4.88	ZNF79	chr9	protein_coding	zinc finger protein 79
ENSG00000155980.11	2.41154423065687	-1.76443733092397	0.000112735468517682	0.00937093943388156	0.01	0.01	0.05	0.07	KIF5A	chr12	protein_coding	kinesin family member 5A
ENSG00000115425.13	-1.07525800435812	0.307795427501231	0.000188964762785689	0.0131432469540434	0.86	0.66	0.47	0.26	PECR	chr2	protein_coding	peroxisomal trans-2-enoyl-CoA reductase
ENSG00000012504.13	2.19189290196628	-1.37018250041083	2.98508302112575e-05	0.00354833393216112	0.04	0.02	0.24	0.06	NR1H4	chr12	protein_coding	nuclear receptor subfamily 1, group H, member 4
ENSG00000070808.15	0.942044657899646	0.24568904803803	0.00132254523238835	0.0467224140319023	0.13	0.12	0.22	0.25	CAMK2A	chr5	protein_coding	calcium/calmodulin-dependent protein kinase II alpha
ENSG00000274667.1	-2.35225316240468	-1.23530445409307	1.21555235904813e-06	0.000282047044974655	0.87	0.79	0.3	0.05	RP11-31H5.3	chr15	sense_intronic	--
ENSG00000266306.1	-1.67301851068277	-0.897871896682026	3.51298758416771e-05	0.00407751513939777	0.43	0.48	0.11	0.17	CTD-2008P7.6	chr17	unprocessed_pseudogene	--
ENSG00000229950.1	-0.844800534135719	0.957177862297771	0.000734317614189221	0.0318357968339972	1.71	0.99	0.89	0.61	TFAP2A-AS1	chr6	antisense	TFAP2A antisense RNA 1
ENSG00000234678.1	-0.870390013827477	2.32717131222471	2.80792157075918e-05	0.00340757143256482	6.36	4.07	3.2	2.53	RP11-465N4.4	chr1	antisense	--
ENSG00000087076.8	1.47161313229851	-0.536592587491108	0.000112280964574607	0.00937093943388156	0.3	0.15	0.64	0.6	HSD17B14	chr19	protein_coding	hydroxysteroid (17-beta) dehydrogenase 14
ENSG00000258791.7	2.09286576040884	-1.29286626453152	4.64405913763953e-05	0.00489940396553201	0.07	0.03	0.23	0.2	LINC00520	chr14	lincRNA	long intergenic non-protein coding RNA 520
ENSG00000259024.6	0.933533121836	1.31394834362627	9.34636507246914e-05	0.00823957363410015	0.51	0.48	0.85	1.05	TVP23C-CDRT4	chr17	protein_coding	TVP23C-CDRT4 readthrough
ENSG00000141096.4	5.68105812896114	-2.85959535130809	0.00061847456683579	0.0286732722147637	0.0	0.0	0.0	0.12	DPEP3	chr16	protein_coding	dipeptidase 3
ENSG00000233509.2	2.4257106868941	-2.31624243641055	0.00130657450287578	0.0463822402898151	0.0	0.1	0.25	0.39	ZNF197-AS1	chr3	antisense	ZNF197 antisense RNA 1
ENSG00000239542.3	6.05478797847856	-2.61070412323246	2.46253862871888e-05	0.00303929661222819	0.0	0.0	0.72	0.57	RN7SL399P	chr17	misc_RNA	RNA, 7SL, cytoplasmic 399, pseudogene
ENSG00000273079.4	5.47496369525111	-2.98973789864062	0.00118999923298831	0.0443634161357235	0	0	0	0	GRIN2B	chr12	protein_coding	glutamate receptor, ionotropic, N-methyl D-aspartate 2B
ENSG00000229127.1	1.54937025009682	-0.894434332687952	0.000126871697640073	0.0101371534940845	0.02	0.15	0.15	0.37	AC007038.7	chr2	antisense	--
ENSG00000078081.7	1.78229978619869	0.121827663336132	1.92298014006342e-08	8.58063322806145e-06	0.11	0.11	0.41	0.36	LAMP3	chr3	protein_coding	lysosomal-associated membrane protein 3
ENSG00000267645.5	0.902458672841189	1.14881888896883	0.000269140847718148	0.0172321438128415	0.89	0.7	1.19	1.76	POLR2J2	chr7	protein_coding	polymerase (RNA) II (DNA directed) polypeptide J2
ENSG00000167676.4	1.24026911979391	0.634648528556452	3.51237904390272e-06	0.000669052958558162	0.06	0.16	0.25	0.29	PLIN4	chr19	protein_coding	perilipin 4
ENSG00000155026.16	-6.50116178854988	-2.4816868338563	1.06036322478888e-06	0.000250038820908753	0.09	0.04	0.0	0.0	RSPH10B	chr7	protein_coding	radial spoke head 10 homolog B (Chlamydomonas)
ENSG00000279273.1	5.58690732810336	-2.92037399312122	0.00061847456683579	0.0286732722147637	0.0	0.0	0.04	0.07	CTD-2526A2.4	chr17	TEC	--
ENSG00000278189.1	7.41200739923059	-1.56520171464522	1.36793342313822e-12	1.27985616144196e-09	0.0	0.0	6.58	0.0	RNA5-8S5	chr21	rRNA	RNA, 5.8S ribosomal 5
ENSG00000126970.15	1.50237969430202	-0.783627997025568	0.000152014333967174	0.011602694058905	0.03	0.1	0.21	0.2	ZC4H2	chrX	protein_coding	zinc finger, C4H2 domain containing
ENSG00000225724.1	5.96520222772762	-2.67154011822134	8.85481993690031e-05	0.00795124450309154	0.0	0.0	0.07	0.13	LL22NC03-80A10.11	chr22	unprocessed_pseudogene	--
ENSG00000180539.7	-3.68048841671573	-2.83091244792067	0.00071743549767875	0.0311971501869182	0.06	0.0	0.0	0.0	C9orf139	chr9	antisense	chromosome 9 open reading frame 139
ENSG00000244256.3	-1.93726598460375	-1.77050590603296	0.000688234775522016	0.030804878748828	0.79	1.41	0.44	0.17	RN7SL130P	chr1	misc_RNA	RNA, 7SL, cytoplasmic 130, pseudogene
ENSG00000130768.14	1.1720768194585	-0.0930233838446035	0.0002046911736294	0.014035136642901	0.12	0.27	0.31	0.57	SMPDL3B	chr1	protein_coding	sphingomyelin phosphodiesterase, acid-like 3B
ENSG00000276945.1	5.47740652666465	-2.98839345094982	0.00118999923298831	0.0443634161357235	0.0	0.0	0.21	0.23	CTC-436P18.5	chr5	unprocessed_pseudogene	--
ENSG00000251314.2	-6.26196006703945	-2.65040804714978	1.30476305025474e-05	0.00191128017725194	0.14	0.13	0.0	0.0	CTD-2337A12.1	chr5	antisense	--
ENSG00000124557.12	-5.75694946279868	-2.97987136414574	0.00061847456683579	0.0286732722147637	0.01	0.08	0.0	0.0	BTN1A1	chr6	protein_coding	butyrophilin, subfamily 1, member A1
ENSG00000121101.15	1.00119253819983	0.678692460497031	0.000155431892764331	0.0117950822540434	0.11	0.23	0.29	0.4	TEX14	chr17	protein_coding	testis expressed 14
ENSG00000175344.16	2.57372618065541	-1.64871039638773	2.92055041021338e-05	0.00351484000405929	0.01	0.01	0.05	0.07	CHRNA7	chr15	protein_coding	cholinergic receptor, nicotinic, alpha 7 (neuronal)
ENSG00000144596.11	-0.897709679441434	1.94474939158759	3.5427313995595e-05	0.00407751513939777	0.7	0.38	0.36	0.22	GRIP2	chr3	protein_coding	glutamate receptor interacting protein 2
ENSG00000213279.2	2.78576458054468	-0.906673858991156	9.35977419991983e-09	4.3785627563625e-06	0.06	0.03	0.23	0.34	RP1-29C18.9	chr22	lincRNA	--
ENSG00000267713.1	2.47508199899696	-2.28170542658927	0.00130657450287578	0.0463822402898151	0.0	0.16	0.0	0.97	RP11-10I6.2	chr18	transcribed_processed_pseudogene	--
ENSG00000150201.14	1.38777549379009	-0.862580414920402	0.000658926592556099	0.0299084614874759	0.13	0.39	0.73	0.72	FXYD4	chr10	protein_coding	FXYD domain containing ion transport regulator 4
ENSG00000272986.1	-2.69237436720004	-2.4855095878125	0.00130657450287578	0.0463822402898151	0.36	0.2	0.06	0.02	RP11-46J23.1	chr4	antisense	--
ENSG00000253348.1	-3.86078073675021	-2.71755927571511	0.00071743549767875	0.0311971501869182	0.02	0.26	0.0	0.01	CTC-455F18.1	chr5	antisense	--
ENSG00000139174.10	2.56194978636945	-0.789401291932595	4.18909299521567e-08	1.66438977031829e-05	0.04	0.0	0.05	0.17	PRICKLE1	chr12	protein_coding	prickle homolog 1 (Drosophila)
ENSG00000139278.9	4.52248297382151	-0.662651814236568	3.07805516152231e-16	6.37685085034237e-13	0.0	0.01	0.06	0.23	GLIPR1	chr12	protein_coding	GLI pathogenesis-related 1
ENSG00000277873.1	-5.64346771041994	-3.04993969567372	0.00061847456683579	0.0286732722147637	0.19	0.18	0.0	0.0	RP11-33N14.3	chr12	antisense	--
ENSG00000222005.8	-2.73781726664705	-1.70254213903645	2.24567077505269e-06	0.000461939256451263	0.18	0.18	0.04	0.02	LINC01118	chr2	lincRNA	long intergenic non-protein coding RNA 1118
ENSG00000137745.11	2.32903077102108	-1.82843653650632	0.000274923576605837	0.0174130641268108	0.01	0.03	0.09	0.13	MMP13	chr11	protein_coding	matrix metallopeptidase 13
ENSG00000087085.13	1.68473970390663	-0.637103206437824	1.80437088411367e-05	0.00249113458522446	0.09	0.05	0.22	0.25	ACHE	chr7	protein_coding	acetylcholinesterase (Yt blood group)
ENSG00000251485.1	2.46109645503994	-1.73654394918163	2.3942975584215e-05	0.00303929661222819	0.0	0.14	0.37	0.49	AC068134.10	chr2	processed_pseudogene	--
ENSG00000136147.16	0.705562124414522	2.60127791332704	0.000525039628197775	0.0266694384873	1.76	1.62	2.98	2.56	PHF11	chr13	protein_coding	PHD finger protein 11
ENSG00000153495.10	1.53100795554007	-0.970832871682424	0.000445558164205372	0.0236251718365861	0.3	0.24	0.5	1.04	TEX29	chr13	protein_coding	testis expressed 29
ENSG00000134321.11	4.27454538508022	-0.538041158996542	4.26876460585028e-17	1.37568054031202e-13	0.0	0.02	0.32	0.24	RSAD2	chr2	protein_coding	radical S-adenosyl methionine domain containing 2
ENSG00000100228.12	1.1481342424981	1.7031420781579	4.68146316291412e-07	0.000131826366579768	0.41	0.46	0.81	1.13	RAB36	chr22	protein_coding	RAB36, member RAS oncogene family
ENSG00000278472.1	2.54434999383044	-2.23576432965133	0.00078705705505825	0.0335886991288533	0.0	0.14	0.15	0.77	RP11-74D7.3	chr15	sense_intronic	--
ENSG00000270808.1	5.8730674795757	-2.73339275943851	0.000168714771126129	0.0120824770907216	0.0	0.0	0.16	0.86	RP11-574K11.27	chr10	processed_pseudogene	--
ENSG00000272854.1	-6.35081782081506	-2.58974667318103	3.69703982078327e-06	0.000683031543420236	0.64	0.26	0.0	0.0	RP4-593H12.1	chr7	antisense	--
ENSG00000272512.1	1.34170214962107	3.47414327336975	5.5046529615211e-12	4.20149880252521e-09	2.08	2.97	4.11	8.78	RP11-54O7.17	chr1	lincRNA	--
ENSG00000171345.13	3.52402644203482	-2.61217276896317	0.000398574270593648	0.0216873398333016	0.0	0.02	0.11	0.13	KRT19	chr17	protein_coding	keratin 19, type I
ENSG00000279759.1	0.827894632280411	1.60845759759086	0.000257266266635289	0.016597135895096	0.33	0.43	0.73	0.64	CTC-425O23.5	chr19	TEC	--
ENSG00000254687.1	3.51694696244781	-2.61610326412313	0.00071743549767875	0.0311971501869182	0.0	0.03	0.11	0.28	RP11-162D9.3	chr8	antisense	--
ENSG00000189275.3	3.80141416389525	-0.939842904561111	2.78566821583e-12	2.37633885093922e-09	0.01	0.02	0.2	0.22	LINC01164	chr10	lincRNA	long intergenic non-protein coding RNA 1164
ENSG00000248124.7	0.803635983171738	1.32993131196229	0.000726856293922075	0.0315594909414908	0.35	0.27	0.56	0.53	RRN3P1	chr16	transcribed_unprocessed_pseudogene	RNA polymerase I transcription factor homolog (S. cerevisiae) pseudogene 1
ENSG00000135114.12	1.46801655564905	3.52450685396422	5.76632543407864e-14	7.60211376772804e-11	1.36	1.78	4.01	4.74	OASL	chr12	protein_coding	2'-5'-oligoadenylate synthetase-like
ENSG00000260735.1	1.25041508083384	-0.436649659807884	0.000407134369568338	0.0219695542317614	0.12	0.13	0.22	0.38	RP11-72I8.1	chr16	antisense	--
ENSG00000166900.14	0.628489435777375	4.551566316445	0.000635193249390626	0.0291044944791875	2.36	2.58	3.35	4.34	STX3	chr11	protein_coding	syntaxin 3
ENSG00000182489.8	1.87520015187904	-0.891603848739688	2.53780047565685e-05	0.00310575379729752	0.08	0.03	0.19	0.18	XKRX	chrX	protein_coding	XK, Kell blood group complex subunit-related, X-linked
ENSG00000243137.7	1.6665589241714	1.12823393625487	7.49134913429414e-11	5.05300209979226e-08	0.35	0.43	0.85	1.62	PSG4	chr19	protein_coding	pregnancy specific beta-1-glycoprotein 4
ENSG00000168334.8	5.69788841350298	-2.85027732289913	0.000322499420378143	0.0187075463772953	0.0	0.0	0.02	0.02	XIRP1	chr3	protein_coding	xin actin binding repeat containing 1
ENSG00000162892.15	2.04823647205959	-0.300772904500007	2.97645788793494e-08	1.25114760263283e-05	0.12	0.12	0.34	0.66	IL24	chr1	protein_coding	interleukin 24
ENSG00000008735.13	1.93363776110008	0.871858097969405	1.69553801917067e-12	1.53679327212581e-09	0.17	0.18	0.87	0.54	MAPK8IP2	chr22	protein_coding	mitogen-activated protein kinase 8 interacting protein 2
ENSG00000104213.12	2.20076804386609	-0.559071570893711	8.82046212031992e-08	3.158378806639e-05	0.11	0.08	0.29	0.57	PDGFRL	chr8	protein_coding	platelet-derived growth factor receptor-like
ENSG00000168952.15	0.929949842099574	1.52321179970525	5.46154778555652e-05	0.00559741102375553	0.28	0.33	0.53	0.63	STXBP6	chr14	protein_coding	syntaxin binding protein 6 (amisyn)
ENSG00000224715.1	-2.27912771233211	-2.01289490719385	0.000394609241656421	0.0216873398333016	0.02	0.11	0.03	0.0	CITF22-49D8.1	chr22	lincRNA	--
ENSG00000157703.15	-2.47036298130585	-2.33988464249504	0.000472926269171894	0.0243636829681379	0.15	0.08	0.01	0.03	SVOPL	chr7	protein_coding	SVOP-like
ENSG00000021300.13	1.9516543209591	-0.589157966867616	1.44395515929481e-06	0.00032215750338605	0.07	0.07	0.15	0.39	PLEKHB1	chr11	protein_coding	pleckstrin homology domain containing, family B (evectins) member 1
ENSG00000249485.1	-1.20408910992691	-0.828360867078038	0.00118759990557699	0.0443634161357235	0.67	0.34	0.14	0.27	RBBP4P1	chr5	processed_pseudogene	retinoblastoma binding protein 4 pseudogene 1
ENSG00000153823.18	1.17171343851978	0.466749745522413	3.48477019655687e-05	0.00407549495084417	0.19	0.27	0.31	0.72	PID1	chr2	protein_coding	phosphotyrosine interaction domain containing 1
ENSG00000116183.10	1.30796511009115	-0.0941329650094673	7.19020737256383e-05	0.00683753359455217	0.05	0.04	0.1	0.1	PAPPA2	chr1	protein_coding	pappalysin 2
ENSG00000224533.4	-5.63473165124031	-3.05398812156476	0.00118999923298831	0.0443634161357235	0.02	0.13	0.0	0.0	TMLHE-AS1	chrX	antisense	TMLHE antisense RNA 1
ENSG00000141052.17	1.86191456979444	-0.19873017426918	1.86746747346859e-07	5.9520908352179e-05	0.03	0.03	0.07	0.17	MYOCD	chr17	protein_coding	myocardin
ENSG00000204147.9	0.885931460023706	0.944880278760352	0.000464280813928135	0.0242194257682943	0.23	0.35	0.55	0.55	ASAH2B	chr10	protein_coding	N-acylsphingosine amidohydrolase (non-lysosomal ceramidase) 2B
ENSG00000147160.9	-4.19132744248598	-2.49341356900201	6.84498703793587e-05	0.0066177334682764	0.01	0.18	0.01	0.0	AWAT2	chrX	protein_coding	acyl-CoA wax alcohol acyltransferase 2
ENSG00000204052.4	1.25319531563726	0.838464781108203	1.91275775806445e-06	0.000415508601316641	0.46	0.36	0.96	0.97	LRRC73	chr6	protein_coding	leucine rich repeat containing 73
ENSG00000138778.11	-0.623891472625138	5.06393336424178	0.000575120946306421	0.0286611820045901	5.49	2.53	2.14	3.08	CENPE	chr4	protein_coding	centromere protein E, 312kDa
ENSG00000162552.14	1.90131778097433	-0.490529969254887	4.25135450557143e-07	0.000123306286079594	0.03	0.08	0.19	0.26	WNT4	chr1	protein_coding	wingless-type MMTV integration site family, member 4
ENSG00000183145.8	5.36576896382246	-3.05594035393771	0.00118999923298831	0.0443634161357235	0.0	0.0	0.09	0.02	RIPPLY3	chr21	protein_coding	ripply transcriptional repressor 3
ENSG00000132563.15	3.00449455420215	-0.32383481374068	1.80573465143639e-13	2.01436645501004e-10	0.06	0.06	0.5	0.47	REEP2	chr5	protein_coding	receptor accessory protein 2
ENSG00000280033.1	1.54991628421194	-0.427647427964878	3.65701130430722e-05	0.00412715781595823	0.3	0.24	0.57	1.01	CTD-2095E4.3	chr17	TEC	--
ENSG00000130701.3	2.50046899484863	-1.1438498089913	4.44021713896952e-07	0.000126258880292816	0.0	0.06	0.14	0.24	RBBP8NL	chr20	protein_coding	RBBP8 N-terminal like
ENSG00000196415.9	-0.989755087039222	0.272392794042807	0.000695131023182131	0.0309226690128444	1.27	1.07	0.74	0.46	PRTN3	chr19	protein_coding	proteinase 3
ENSG00000229191.1	-1.22218445003723	-0.31069062043494	0.0002856283133387	0.0177776042920078	0.28	0.25	0.16	0.08	RP11-168O16.1	chr1	antisense	--
ENSG00000272269.1	1.05167293748906	0.895244396669934	4.73434164906987e-05	0.0049572146277842	0.94	0.87	1.89	1.88	RP11-500C11.3	chr6	antisense	--
ENSG00000270040.1	5.69306348650664	-2.85294468802182	0.000322499420378143	0.0187075463772953	0.0	0.0	0.25	0.35	RP11-416A14.1	chr1	sense_intronic	--
ENSG00000176998.4	5.68585053999041	-2.85693812285809	0.00061847456683579	0.0286732722147637	0.0	0.0	0.04	0.21	HCG4	chr6	unprocessed_pseudogene	HLA complex group 4 (non-protein coding)
ENSG00000143195.12	2.24662557031297	-1.18516419383531	4.06632358653507e-06	0.000741758800653228	0.0	0.01	0.02	0.05	ILDR2	chr1	protein_coding	immunoglobulin-like domain containing receptor 2
ENSG00000110944.8	1.78131224084944	-1.51896163980344	0.000665692983658218	0.0300276194370497	0.08	0.12	0.19	0.5	IL23A	chr12	protein_coding	interleukin 23, alpha subunit p19
ENSG00000239467.5	3.83433200832404	-2.4019251690942	3.80983334218733e-05	0.00427919275222924	0.0	0.02	0.3	0.14	AC007405.6	chr2	lincRNA	--
ENSG00000006606.8	1.85857658387416	-0.740340225493788	4.91916961620693e-06	0.000880713552768307	0.27	0.27	0.95	1.04	CCL26	chr7	protein_coding	chemokine (C-C motif) ligand 26
ENSG00000237870.6	-2.83757806270914	-2.39627904355715	0.000206823413885947	0.0141146030502306	0.03	0.18	0.0	0.03	AC073130.1	chr7	processed_transcript	--
ENSG00000236778.7	-1.28179307477183	-0.796888449460206	0.00141603187819673	0.0496621385673738	0.19	0.38	0.19	0.06	INTS6-AS1	chr13	antisense	INTS6 antisense RNA 1
ENSG00000058335.15	-1.71405321980866	-0.679356378984204	5.27612912303015e-06	0.000927447570208282	0.11	0.1	0.04	0.02	RASGRF1	chr15	protein_coding	Ras protein-specific guanine nucleotide-releasing factor 1
ENSG00000067798.13	0.922582213262741	0.769630161830579	0.000494666261730792	0.0252593314352815	0.09	0.1	0.17	0.2	NAV3	chr12	protein_coding	neuron navigator 3
ENSG00000227199.1	-1.12144224460861	-0.0510153117045051	0.000470102949343909	0.0243636829681379	0.91	0.29	0.47	0.09	ST7-AS1	chr7	antisense	ST7 antisense RNA 1
ENSG00000163536.12	-0.651832714048002	2.90665033422479	0.00100838134257506	0.0415441654262032	4.51	2.59	2.79	1.75	SERPINI1	chr3	protein_coding	serpin peptidase inhibitor, clade I (neuroserpin), member 1
ENSG00000115041.12	0.917025835577181	1.43503658026833	8.78115071350272e-05	0.00795124450309154	0.45	0.47	0.89	0.86	KCNIP3	chr2	protein_coding	Kv channel interacting protein 3, calsenilin
ENSG00000140254.12	-3.56811935114683	-2.89810911303294	0.0012910467757259	0.0463434661920221	0.1	0.0	0.01	0.0	DUOXA1	chr15	protein_coding	dual oxidase maturation factor 1
ENSG00000162645.12	0.887278795463165	0.943094499675797	0.000562706232054731	0.0282365597828987	0.61	0.4	0.96	0.89	GBP2	chr1	protein_coding	guanylate binding protein 2, interferon-inducible
ENSG00000251158.1	-5.52089695129615	-3.12296027530801	0.00118999923298831	0.0443634161357235	0.06	0.0	0.0	0.0	RP11-98J23.1	chr5	unprocessed_pseudogene	--
ENSG00000235947.1	1.60571976863367	-0.839659500141191	0.000117526836623636	0.00960738097296656	0.18	0.1	0.47	0.39	EGOT	chr3	lincRNA	eosinophil granule ontogeny transcript (non-protein coding)
ENSG00000091128.12	4.13815819821924	-2.18193216012773	3.69728148934551e-06	0.000683031543420236	0.0	0.0	0.05	0.03	LAMB4	chr7	protein_coding	laminin, beta 4
ENSG00000229214.1	3.42480478341183	-2.67563628158467	0.0012910467757259	0.0463434661920221	0.0	0.01	0.01	0.11	LINC00242	chr6	lincRNA	long intergenic non-protein coding RNA 242
ENSG00000269900.3	0.624561315671427	3.42543979709543	0.00131006718865442	0.0463946138458277	38.83	14.81	38.22	44.19	RMRP	chr9	lincRNA	RNA component of mitochondrial RNA processing endoribonuclease
ENSG00000232006.8	-1.550080525683	-1.31366474616861	0.000787488463922916	0.0335886991288533	0.11	0.16	0.06	0.03	AC005537.2	chr7	lincRNA	--
ENSG00000263874.1	1.03254472454952	0.0547280110224201	0.000359790516100167	0.0204816668373243	0.06	0.37	0.51	0.44	LINC00672	chr17	lincRNA	long intergenic non-protein coding RNA 672
ENSG00000280594.1	-2.66693907426882	-2.20348461911742	0.000346767912571881	0.0199364745627595	0.49	0.47	0.16	0.0	AP000432.1	chr21	processed_transcript	--
ENSG00000238961.1	-4.12603884318294	-2.54333925373365	6.84498703793587e-05	0.0066177334682764	0.97	2.03	0.0	0.13	SNORA47	chr5	snoRNA	small nucleolar RNA, H/ACA box 47
ENSG00000225541.1	-6.19151698497049	-2.70236557672925	1.30476305025474e-05	0.00191128017725194	0.31	0.02	0.0	0.0	AC002480.5	chr7	sense_overlapping	--
ENSG00000133321.10	3.45750589405774	-0.514713930702782	1.03999010107998e-13	1.31147273442278e-10	0.13	0.02	0.51	0.96	RARRES3	chr11	protein_coding	retinoic acid receptor responder (tazarotene induced) 3
ENSG00000101850.12	2.10062259310692	-0.829293520265634	1.48762776419435e-06	0.000329367600554908	0.06	0.11	0.25	0.5	GPR143	chrX	protein_coding	G protein-coupled receptor 143
ENSG00000267390.1	-3.69424229800986	-2.20769433168582	1.34358671229101e-05	0.00193768756974434	0.21	0.49	0.06	0.0	RP11-635N19.1	chr18	antisense	--
ENSG00000099338.22	5.48721249690553	-2.9830051256499	0.00118999923298831	0.0443634161357235	0.0	0.0	0.05	0.01	CATSPERG	chr19	protein_coding	catsper channel auxiliary subunit gamma
ENSG00000100060.17	0.721479460361826	1.71574521958422	0.00135451352726129	0.0476775610979205	1.06	0.91	1.77	1.5	MFNG	chr22	protein_coding	MFNG O-fucosylpeptide 3-beta-N-acetylglucosaminyltransferase
ENSG00000242802.6	0.593723721611004	5.06527503736137	0.0011006930263598	0.0435020983350271	7.55	8.04	10.09	13.58	AP5Z1	chr7	protein_coding	adaptor-related protein complex 5, zeta 1 subunit
ENSG00000135951.14	1.13557620137435	-0.295871282285365	0.00101831241471241	0.0417912089015601	0.09	0.1	0.17	0.25	TSGA10	chr2	protein_coding	testis specific, 10
ENSG00000206532.2	1.87039613652534	-1.44811849276471	0.000644268638154337	0.0294273505213046	0.12	0.05	0.08	0.48	RP11-553A10.1	chr3	lincRNA	--
ENSG00000111837.11	1.1359265341347	-0.480105695744005	0.00107184154585316	0.0426442965650551	0.04	0.12	0.11	0.24	MAK	chr6	protein_coding	male germ cell-associated kinase
ENSG00000163530.4	-2.39007526629664	-2.38924727112401	0.00130657450287578	0.0463822402898151	0.17	0.14	0.02	0.04	DPPA2	chr3	protein_coding	developmental pluripotency associated 2
ENSG00000211689.6	5.87070321602392	-2.73470996659316	0.000168714771126129	0.0120824770907216	0.0	0.0	0.01	0.13	TRGC1	chr7	TR_C_gene	T cell receptor gamma constant 1
ENSG00000133216.16	0.765950513581	3.88975064383702	4.58458032573673e-05	0.00489940396553201	0.64	0.88	1.21	1.41	EPHB2	chr1	protein_coding	EPH receptor B2
ENSG00000224934.2	-1.39865248594984	-0.230534463392005	1.38418579660434e-05	0.00197768102683312	0.39	0.3	0.07	0.18	RP11-441O15.3	chr10	lincRNA	--
ENSG00000257509.1	1.99311027825292	-1.84653252449557	0.00103959100006857	0.0418201073037294	0.25	0.04	0.76	0.4	RP11-762I7.4	chr12	sense_intronic	--
ENSG00000204859.11	0.686078944095749	3.87076377977182	0.000258069229520926	0.016597135895096	2.15	3.02	3.63	4.74	ZBTB48	chr1	protein_coding	zinc finger and BTB domain containing 48
ENSG00000128604.18	0.961604897243688	0.232504073635943	0.00120496705574928	0.0446345651148812	0.21	0.2	0.34	0.46	IRF5	chr7	protein_coding	interferon regulatory factor 5
ENSG00000179292.4	0.755238646428657	1.98572855021394	0.00047138514586617	0.0243636829681379	0.87	1.04	1.34	1.9	TMEM151A	chr11	protein_coding	transmembrane protein 151A
ENSG00000255561.6	-1.05539475749165	0.913511883266551	2.2587314358507e-05	0.00296435504820877	0.92	0.63	0.34	0.4	FDXACB1	chr11	protein_coding	ferredoxin-fold anticodon binding domain containing 1
ENSG00000273702.1	-1.4698324378759	-0.390568493637036	1.20868833832448e-05	0.00184085327479585	0.79	0.8	0.25	0.32	RP11-758H9.2	chr17	lincRNA	--
ENSG00000240240.8	5.60640213589637	-2.9096388336487	0.000322499420378143	0.0187075463772953	0.0	0.0	0.15	0.01	RP11-146D12.2	chr9	processed_transcript	--
ENSG00000249894.1	-3.86714312920457	-2.71456648640361	0.000398574270593648	0.0216873398333016	0.19	0.42	0.0	0.03	RP11-434D9.2	chr5	lincRNA	--
ENSG00000258900.1	1.46022659513195	-0.555151697253927	0.000118264244638807	0.00963521390871895	0.28	0.42	0.64	1.3	HNRNPCP1	chr14	processed_pseudogene	heterogeneous nuclear ribonucleoprotein C pseudogene 1
ENSG00000205861.11	2.45040694504426	-1.34293959830508	2.992448354228e-06	0.000580852819055451	0.04	0.09	0.41	0.38	C1QTNF9B-AS1	chr13	antisense	C1QTNF9B antisense RNA 1
ENSG00000136883.12	2.7949665206046	-1.73722561969401	2.3942975584215e-05	0.00303929661222819	0.04	0.01	0.12	0.22	KIF12	chr9	protein_coding	kinesin family member 12
ENSG00000205307.10	1.90105865462822	-0.644532070793742	9.30966930828986e-07	0.000227903591683226	0.0	0.35	0.45	0.96	SAP25	chr7	protein_coding	Sin3A-associated protein, 25kDa
ENSG00000214756.7	1.13965166884706	-0.483258678290987	0.000843602488438874	0.0355637304864551	0.07	0.25	0.47	0.29	METTL12	chr11	protein_coding	methyltransferase like 12
ENSG00000108001.13	3.02123398083094	-1.89773645361305	7.65262225329134e-06	0.00123998131751096	0.0	0.01	0.04	0.09	EBF3	chr10	protein_coding	early B-cell factor 3
ENSG00000234882.1	1.10815295998621	0.162612988590705	0.000258078481888302	0.016597135895096	0.43	0.43	1.14	0.75	EIF3EP1	chr6	processed_pseudogene	eukaryotic translation initiation factor 3, subunit E pseudogene 1
ENSG00000189058.8	3.6053503231725	-1.89514148778646	8.78138172443189e-07	0.000217688201312327	0.0	0.04	0.24	0.33	APOD	chr3	protein_coding	apolipoprotein D
ENSG00000179314.13	3.77012575952092	-0.67463826159946	2.26963592875014e-13	2.43809335101737e-10	0.02	0.0	0.09	0.19	WSCD1	chr17	protein_coding	WSC domain containing 1
ENSG00000274124.1	2.13191106507577	-1.57177864822182	0.000133348804482362	0.0105385523847587	0.26	0.28	0.65	1.68	RP11-474C8.8	chr12	antisense	--
ENSG00000149948.13	0.709906091054431	5.21401991549107	9.25001743483085e-05	0.00817949712438519	1.51	1.89	2.26	3.34	HMGA2	chr12	protein_coding	high mobility group AT-hook 2
ENSG00000260409.1	2.68851079677718	-1.8255733985084	1.83803199985531e-05	0.00249113458522446	0.0	0.05	0.21	0.2	RP11-403B2.7	chr15	lincRNA	--
ENSG00000182040.8	3.60962878647115	-1.89269122872298	8.78138172443189e-07	0.000217688201312327	0.0	0.01	0.09	0.09	USH1G	chr17	protein_coding	Usher syndrome 1G (autosomal recessive)
ENSG00000270069.1	0.892911337752766	3.06141174580903	5.74335140813904e-06	0.00098568144521695	1.56	1.95	3.17	3.42	MIR222HG	chrX	lincRNA	MIR222 host gene
ENSG00000181333.11	1.05918225603005	0.607004194790585	0.000165152138078961	0.0120824770907216	0.17	0.13	0.22	0.39	HEPHL1	chr11	protein_coding	hephaestin-like 1
ENSG00000171124.12	5.87543480541325	-2.73207457520834	0.000168714771126129	0.0120824770907216	0.0	0.0	0.03	0.09	FUT3	chr19	protein_coding	fucosyltransferase 3 (galactoside 3(4)-L-fucosyltransferase, Lewis blood group)
ENSG00000224308.1	-3.97284710066819	-2.64858215801704	0.000123080715271584	0.00988873425411914	0.15	0.05	0.0	0.01	LINC01527	chr1	antisense	long intergenic non-protein coding RNA 1527
ENSG00000259384.6	-9.5192734275897	0.189501336787224	4.69615728470435e-38	3.40518364713912e-34	2.28	2.48	0.0	0.0	GH1	chr17	protein_coding	growth hormone 1
ENSG00000267048.1	1.25005464806891	0.292914322827468	9.77432871373113e-06	0.00154915098367791	0.43	1.54	2.8	2.19	RP11-566K11.7	chr16	processed_transcript	--
ENSG00000130032.15	1.55295927466177	-0.0644228723322372	1.09494383539764e-06	0.000256110895176397	0.02	0.09	0.16	0.2	PRRG3	chrX	protein_coding	proline rich Gla (G-carboxyglutamic acid) 3 (transmembrane)
ENSG00000152580.8	-1.96071078150721	-1.75914058415266	0.000458385834337145	0.0240416324396285	0.05	0.02	0.01	0.0	IGSF10	chr3	protein_coding	immunoglobulin superfamily, member 10
ENSG00000104490.17	1.36297818747069	-0.739324344451344	0.00069232160471904	0.0309050553216931	0.06	0.06	0.13	0.18	NCALD	chr8	protein_coding	neurocalcin delta
ENSG00000247092.6	0.956334418883036	0.891752054266831	0.000148434123955386	0.0113601077124917	0.44	0.87	1.17	1.44	SNHG10	chr14	antisense	small nucleolar RNA host gene 10
ENSG00000266613.1	5.78255047400748	-2.7938045488396	0.000322499420378143	0.0187075463772953	0.0	0.0	0.02	0.1	RFWD2P1	chr18	processed_pseudogene	ring finger and WD repeat domain 2, E3 ubiquitin protein ligase pseudogene 1
ENSG00000271151.1	5.58933237858431	-2.91903572446691	0.00061847456683579	0.0286732722147637	0.0	0.0	0.1	0.13	RP11-394I13.2	chr2	lincRNA	--
ENSG00000141255.12	4.13805266712979	-2.17969993555915	2.32176807209038e-05	0.00301975610596006	0.01	0.0	0.15	0.07	SPATA22	chr17	protein_coding	spermatogenesis associated 22
ENSG00000180096.11	-1.56185385852656	-1.30318057080507	0.00102628528984759	0.0417912089015601	0.39	0.22	0.17	0.04	SEPT1	chr16	protein_coding	septin 1
ENSG00000075340.22	1.33241191463178	-0.978741689500471	0.000765264007384694	0.0329313312614031	0.0	0.03	0.06	0.04	ADD2	chr2	protein_coding	adducin 2 (beta)
ENSG00000174343.5	2.56380603127887	-0.934325666333127	8.93135727969857e-08	3.15908642122411e-05	0.05	0.05	0.13	0.42	CHRNA9	chr4	protein_coding	cholinergic receptor, nicotinic, alpha 9 (neuronal)
ENSG00000158246.7	1.09269889185169	3.52588954997614	1.50053824793148e-08	6.80025177234448e-06	2.5	2.72	4.43	6.77	FAM46B	chr1	protein_coding	family with sequence similarity 46, member B
ENSG00000274735.1	-2.55031246104098	-2.03872605763192	0.000248512739932226	0.0161611289439334	6.72	4.24	2.0	0.0	FP236383.3	chr21	miRNA	--
ENSG00000173110.7	3.28836388502966	3.40639237764824	3.56108890726897e-51	5.16429113332146e-47	0.43	0.93	4.58	9.03	HSPA6	chr1	protein_coding	heat shock 70kDa protein 6 (HSP70B')
ENSG00000170579.14	5.69306348650664	-2.85294468802182	0.000322499420378143	0.0187075463772953	0.0	0.0	0.01	0.02	DLGAP1	chr18	protein_coding	discs, large (Drosophila) homolog-associated protein 1
ENSG00000203739.3	-1.13821435096257	-0.246416070525824	0.00137409383515216	0.0483081425390948	0.29	0.52	0.33	0.07	RP11-296O14.3	chr1	antisense	--
ENSG00000277767.1	-4.66752094921478	-2.15424982228956	2.06943312344976e-07	6.38530194814222e-05	0.27	0.09	0.01	0.0	RP11-365P13.5	chr13	lincRNA	--
ENSG00000223749.7	0.870408948512716	0.513848073692678	0.00125023752117717	0.0461347189112248	0.36	0.9	0.77	1.58	MIR503HG	chrX	lincRNA	MIR503 host gene
ENSG00000182544.8	0.693252599232722	4.6110912465886	0.000163220488619542	0.0120824770907216	6.82	7.47	9.51	13.75	MFSD5	chr12	protein_coding	major facilitator superfamily domain containing 5
ENSG00000254341.2	2.06935903795422	-1.45322758441581	0.000143349587789531	0.0111466794751945	1.81	0.48	5.53	3.94	SNORD87	chr8	snoRNA	small nucleolar RNA, C/D box 87
ENSG00000127831.10	6.39634854674544	-2.36318189033726	1.97697514072874e-06	0.000415508601316641	0.0	0.0	0.03	0.04	VIL1	chr2	protein_coding	villin 1
ENSG00000163328.13	-0.831914170302787	2.21112246586632	0.000100184488202306	0.00867388327110353	0.76	0.56	0.57	0.19	GPR155	chr2	protein_coding	G protein-coupled receptor 155
ENSG00000270100.1	1.833020201289	-1.48288368449287	0.000455203369020407	0.0239179683243984	0.16	0.16	0.59	0.57	RP11-130L8.1	chr2	lincRNA	--
ENSG00000171408.13	-0.866696840221476	1.44182643154442	0.000189476705282659	0.0131473262201393	0.63	0.43	0.35	0.24	PDE7B	chr6	protein_coding	phosphodiesterase 7B
ENSG00000101222.12	1.19674902490116	-0.210449370885048	0.000362835529192527	0.0205942890189825	0.31	0.22	0.76	0.45	SPEF1	chr20	protein_coding	sperm flagellar 1
ENSG00000120697.8	0.761258343237195	3.34172461961024	8.03399723270953e-05	0.0075430099857182	4.6	5.85	8.23	9.64	ALG5	chr13	protein_coding	ALG5, dolichyl-phosphate beta-glucosyltransferase
ENSG00000105499.13	0.883093347436095	1.61787448840848	8.39978616556805e-05	0.00775883432949477	0.54	0.85	1.24	1.38	PLA2G4C	chr19	protein_coding	phospholipase A2, group IVC (cytosolic, calcium-independent)
ENSG00000132561.13	0.7001941753245	3.11291105267326	0.000391662898203375	0.0216873398333016	1.58	0.93	2.2	1.88	MATN2	chr8	protein_coding	matrilin 2
ENSG00000203872.6	1.47056867805235	-0.929877795049515	0.000710133549997812	0.0311971501869182	0.11	0.05	0.17	0.26	C6orf163	chr6	protein_coding	chromosome 6 open reading frame 163
ENSG00000258824.2	-1.0102144944389	1.16266255271255	2.35490687826179e-05	0.00303929661222819	5.96	3.33	2.4	2.2	CTD-2555O16.2	chr14	antisense	--
ENSG00000241030.1	2.81284356653448	-2.46034760127785	0.00105756264913942	0.0422500648424788	0.0	0.1	0.2	0.58	RPL29P24	chr12	processed_pseudogene	ribosomal protein L29 pseudogene 24
ENSG00000104142.10	0.733268320979063	5.28740336031037	5.34124707715564e-05	0.00551307936746698	5.87	6.89	8.49	12.87	VPS18	chr15	protein_coding	vacuolar protein sorting 18 homolog (S. cerevisiae)
ENSG00000171126.7	2.04880710359536	-0.983323082209228	2.59058315838528e-06	0.000521786624484769	0.0	0.07	0.18	0.14	KCNG3	chr2	protein_coding	potassium channel, voltage gated modifier subfamily G, member 3
ENSG00000196366.3	-1.6961059644219	-1.21313301592949	0.000273160704330302	0.017412644106365	0.24	0.17	0.11	0.02	C9orf163	chr9	lincRNA	chromosome 9 open reading frame 163
ENSG00000232828.1	6.118954480708	-2.56378464655087	2.46253862871888e-05	0.00303929661222819	0.0	0.0	0.1	0.28	AF196970.3	chrX	antisense	--
ENSG00000135116.9	0.920239719351295	1.55725687366588	6.4171699790364e-05	0.00635234123112532	0.29	0.29	0.34	0.75	HRK	chr12	protein_coding	harakiri, BCL2 interacting protein
ENSG00000279685.2	3.87439435025332	-2.36973971275141	6.84498703793587e-05	0.0066177334682764	0.0	0.01	0.01	0.12	MAPT-IT1	chr17	sense_intronic	MAPT intronic transcript 1
ENSG00000237505.6	2.27059474056146	-2.11668423564959	0.000909639198832931	0.0380161027708218	0.0	0.02	0.01	0.11	PKN2-AS1	chr1	antisense	PKN2 antisense RNA 1
ENSG00000250786.1	5.87543480541325	-2.73207457520834	0.000168714771126129	0.0120824770907216	0.0	0.0	0.04	0.13	SNHG18	chr5	lincRNA	small nucleolar RNA host gene 18
ENSG00000135074.15	-1.90908909329846	-1.79935091822175	0.000293221513864124	0.0180182135341421	0.06	0.04	0.01	0.01	ADAM19	chr5	protein_coding	ADAM metallopeptidase domain 19
ENSG00000128965.11	0.829095026686863	3.08216199805931	2.59915916376182e-05	0.00316747951200621	2.51	2.47	3.78	5.11	CHAC1	chr15	protein_coding	ChaC glutathione-specific gamma-glutamylcyclotransferase 1
ENSG00000260792.1	-1.27249659859655	-0.391105782749698	0.000217943498242749	0.0146976100528493	0.2	0.26	0.12	0.08	RP11-982M15.8	chr14	lincRNA	--
ENSG00000196466.10	0.782775853299552	2.05413558833504	0.0002747830488571	0.0174130641268108	0.78	0.74	1.25	1.37	ZNF799	chr19	protein_coding	zinc finger protein 799
ENSG00000261026.1	5.71487914695104	-2.84090942161461	0.000168714771126129	0.0120824770907216	0.0	0.0	0.06	0.0	CTD-3247F14.2	chr8	sense_overlapping	--
ENSG00000226598.1	-1.46661786260863	-0.981955072188787	0.000174180993082041	0.0123519450448692	1.95	0.83	0.25	0.67	AC017060.1	chr7	lincRNA	--
ENSG00000088881.20	5.59419255880323	-2.91635608513392	0.00061847456683579	0.0286732722147637	0.0	0.0	0.05	0.04	EBF4	chr20	protein_coding	early B-cell factor 4
ENSG00000119917.13	1.42685174724816	3.48339455687911	3.32796259695228e-13	3.44729382721443e-10	1.91	1.94	4.62	5.82	IFIT3	chr10	protein_coding	interferon-induced protein with tetratricopeptide repeats 3
ENSG00000267270.5	-1.86252662026224	-1.58414665711251	0.000455203369020407	0.0239179683243984	0.15	0.07	0.04	0.02	PARD6G-AS1	chr18	antisense	PARD6G antisense RNA 1
ENSG00000254859.1	-2.38024007947696	-2.16041429582167	0.000346767912571881	0.0199364745627595	0.81	0.3	0.09	0.11	RP11-661A12.5	chr8	antisense	--
ENSG00000266964.5	5.70030578538774	-2.84894211421615	0.000322499420378143	0.0187075463772953	0.0	0.0	0.14	0.08	FXYD1	chr19	protein_coding	FXYD domain containing ion transport regulator 1
ENSG00000254815.5	1.93353110406888	-0.597786433352372	1.04710632657103e-06	0.000250038820908753	0.15	0.05	0.46	0.28	RP11-496I9.1	chr11	antisense	--
ENSG00000270804.1	1.09968805015688	1.03237294452511	1.09152314930898e-05	0.00170207190443859	1.01	1.24	2.46	2.43	CTD-2583A14.11	chr19	transcribed_processed_pseudogene	--
ENSG00000275209.1	4.16960933001527	1.46663765283462	2.44821561245914e-40	2.3669348541255e-36	7.13	2.64	3.65	163.03	FP236383.4	chr21	miRNA	--
ENSG00000276529.1	0.721569986977558	1.98937481907101	0.000736711471329221	0.0318919097230339	3.76	7.35	7.37	11.23	AP001505.10	chr21	lincRNA	--
ENSG00000274654.1	3.40433595243893	-2.03911084188606	3.61473856678533e-05	0.00411144617219772	0.07	0.0	0.15	0.56	CTD-3247H4.2	chr15	sense_intronic	--
ENSG00000235565.1	-1.4216068118196	-1.11250453861813	0.00111743467866937	0.0440380750252719	0.3	0.18	0.12	0.06	RP11-86H7.7	chr1	lincRNA	--
ENSG00000273820.1	0.974326827791908	0.728045671451926	0.000247361920869541	0.0161611289439334	0.29	0.4	0.53	0.82	USP27X	chrX	protein_coding	ubiquitin specific peptidase 27, X-linked
ENSG00000273007.1	-1.5058605830213	-1.19919417796811	0.000693669528838167	0.0309050553216931	0.35	0.25	0.12	0.09	RP11-170N16.3	chr4	antisense	--
ENSG00000166415.14	-0.688180691097777	2.13366976792172	0.00127575179377815	0.0463434661920221	0.66	0.53	0.46	0.28	WDR72	chr15	protein_coding	WD repeat domain 72
ENSG00000188996.4	1.6767748414453	-1.13293304327854	0.000273160704330302	0.017412644106365	0.18	0.13	0.39	0.58	HUS1B	chr6	protein_coding	HUS1 checkpoint homolog b (S. pombe)
ENSG00000130751.9	1.20001900866558	-0.0821121890208112	0.000132312820679582	0.0104852487731984	0.08	0.29	0.46	0.46	NPAS1	chr19	protein_coding	neuronal PAS domain protein 1
ENSG00000134817.10	-3.75886082568161	-2.7787391978647	0.0012910467757259	0.0463434661920221	0.0	0.08	0.01	0.0	APLNR	chr11	protein_coding	apelin receptor
ENSG00000267510.1	-6.08154054872242	-2.77289055904938	4.66223794816865e-05	0.00489940396553201	0.4	0.48	0.0	0.0	CTC-325H20.4	chr19	antisense	--
ENSG00000189221.9	1.2209371734376	-0.0144925747162552	0.00011759137516905	0.00960738097296656	0.07	0.1	0.12	0.28	MAOA	chrX	protein_coding	monoamine oxidase A
ENSG00000146592.16	1.78431560557496	-1.26464205003049	0.000416861828784401	0.0223487254751622	0.02	0.01	0.02	0.08	CREB5	chr7	protein_coding	cAMP responsive element binding protein 5
ENSG00000010610.9	-3.2899320569736	-2.49291570557238	6.84498703793587e-05	0.0066177334682764	0.03	0.09	0.0	0.01	CD4	chr12	protein_coding	CD4 molecule
ENSG00000272588.1	2.70502887974645	-1.55892130116805	1.39686095454073e-06	0.000316519961917964	0.0	0.15	0.75	0.41	RP11-440L14.4	chr4	antisense	--
ENSG00000168913.6	6.06186194009684	-2.60676187995109	2.46253862871888e-05	0.00303929661222819	0.0	0.0	0.25	0.1	ENHO	chr9	protein_coding	energy homeostasis associated
ENSG00000251026.1	-2.11296525319456	-1.79769639612611	0.000293221513864124	0.0180182135341421	0.66	0.56	0.19	0.09	RP11-138J23.1	chr5	lincRNA	--
ENSG00000115594.11	0.698094015839571	2.35193522278931	0.000760947907395846	0.0327942542438471	0.54	0.49	1.01	0.68	IL1R1	chr2	protein_coding	interleukin 1 receptor, type I
ENSG00000172006.11	1.0890398279798	2.26176485483512	2.70071308501443e-07	8.24541919134299e-05	0.78	1.01	1.29	2.53	ZNF554	chr19	protein_coding	zinc finger protein 554
ENSG00000280119.1	1.81374350782331	-1.24775702399265	0.000205917264668522	0.0140859064727496	0.03	0.02	0.11	0.09	AC093642.1	chr2	TEC	--
ENSG00000230071.2	-2.31235227118723	-0.96657096968716	7.40201835992636e-08	2.71757139887727e-05	0.76	0.33	0.14	0.08	RPL4P6	chr22	processed_pseudogene	ribosomal protein L4 pseudogene 6
ENSG00000203684.5	2.56478010216585	-2.22434819582633	0.000472926269171894	0.0243636829681379	0.0	0.11	0.45	0.32	IBA57-AS1	chr1	lincRNA	IBA57 antisense RNA 1 (head to head)
ENSG00000197859.9	-3.111302151687	-2.20559072604043	0.000101472189504853	0.00870739462839871	0.05	0.07	0.01	0.0	ADAMTSL2	chr9	protein_coding	ADAMTS-like 2
ENSG00000133640.18	0.978217073590342	1.54727500257548	2.07524051545985e-05	0.00278658684770359	0.28	0.32	0.59	0.6	LRRIQ1	chr12	protein_coding	leucine-rich repeats and IQ motif containing 1
ENSG00000229372.1	6.25263509440087	-2.4664902353914	1.30476305025474e-05	0.00191128017725194	0.0	0.0	0.03	0.5	SZT2-AS1	chr1	antisense	SZT2 antisense RNA 1
ENSG00000261123.1	1.28850805811691	-0.678232320983463	0.000489507916778962	0.0250400134360794	0.32	0.58	1.13	1.15	RP11-304L19.3	chr16	sense_intronic	--
ENSG00000011332.19	1.00673375169297	1.97588269680717	3.52934432007305e-06	0.000669052958558162	0.61	0.83	1.29	1.65	DPF1	chr19	protein_coding	D4, zinc and double PHD fingers family 1
ENSG00000246528.3	2.14412273694444	-1.9599964545944	0.00062502322494176	0.0286838190129918	0.0	0.06	0.13	0.15	RP11-159H10.3	chr8	antisense	--
ENSG00000188687.15	-2.98110331952935	-2.29418830256648	0.000283580681977402	0.0177638700413749	0.03	0.05	0.01	0.0	SLC4A5	chr2	protein_coding	solute carrier family 4 (sodium bicarbonate cotransporter), member 5
ENSG00000136895.18	-0.776897993706884	2.35917050981506	0.000183088012289118	0.0127958667673099	1.49	1.17	0.86	0.7	GARNL3	chr9	protein_coding	GTPase activating Rap/RanGAP domain-like 3
ENSG00000259422.1	3.50989436656951	-2.62002524058018	0.00071743549767875	0.0311971501869182	0.0	0.01	0.01	0.12	RP11-593F23.1	chr15	antisense	--
ENSG00000266997.2	0.941590937501087	2.30900027298034	7.73012400330221e-06	0.0012455806477321	3.1	2.95	5.73	5.95	RP11-886H22.1	chr18	protein_coding	--
ENSG00000102003.10	1.77761623682437	-0.453008515268711	8.77018031762091e-07	0.000217688201312327	0.05	0.1	0.29	0.23	SYP	chrX	protein_coding	synaptophysin
ENSG00000106772.17	2.4372242120276	-1.74124982161768	0.000112735468517682	0.00937093943388156	0.01	0.0	0.01	0.04	PRUNE2	chr9	protein_coding	prune homolog 2 (Drosophila)
ENSG00000165949.12	1.19342814046871	-0.29329803414991	0.00056613005519797	0.0283593024541657	0.52	0.42	0.89	1.23	IFI27	chr14	protein_coding	interferon, alpha-inducible protein 27
ENSG00000140323.5	0.786593548470747	2.55536559047274	0.000115530852141556	0.00954660067097917	0.26	0.31	0.47	0.52	DISP2	chr15	protein_coding	dispatched homolog 2 (Drosophila)
ENSG00000227080.2	0.862279163438114	0.756873130506473	0.000795293520369787	0.0338717962772472	1.18	1.64	3.2	2.07	CTD-2021A8.3	chr7	processed_pseudogene	--
ENSG00000103723.12	2.57627062555285	-1.07895608292572	1.27140418633853e-07	4.23859850811064e-05	0.01	0.01	0.07	0.09	AP3B2	chr15	protein_coding	adaptor-related protein complex 3, beta 2 subunit
ENSG00000184368.15	1.80254488583678	-1.37409003092593	0.000307331530222653	0.0187075463772953	0.03	0.03	0.05	0.14	MAP7D2	chrX	protein_coding	MAP7 domain containing 2
ENSG00000171877.19	3.61361389179245	-2.55119774734925	0.000221447234626092	0.0146976100528493	0.0	0.0	0.05	0.02	FRMD5	chr15	protein_coding	FERM domain containing 5
ENSG00000234382.2	5.68825160499279	-2.85560799138187	0.000322499420378143	0.0187075463772953	0.0	0.0	0.11	0.31	RP11-40F6.1	chr10	unprocessed_pseudogene	--
ENSG00000129295.8	2.6266291503625	-2.17777015073183	0.000909639198832931	0.0380161027708218	0.03	0.01	0.17	0.08	LRRC6	chr8	protein_coding	leucine rich repeat containing 6
ENSG00000136161.12	1.05837188398307	0.723919605583669	6.95776455498597e-05	0.00666016512055488	0.2	0.32	0.43	0.68	RCBTB2	chr13	protein_coding	regulator of chromosome condensation (RCC1) and BTB (POZ) domain containing protein 2
ENSG00000185133.13	1.10681916897153	1.88246007640724	8.21322528347778e-07	0.000208961742212272	0.62	0.37	0.86	1.26	INPP5J	chr22	protein_coding	inositol polyphosphate-5-phosphatase J
ENSG00000241356.1	5.69788841350298	-2.85027732289913	0.000322499420378143	0.0187075463772953	0.0	0.0	0.17	0.13	OR5G3	chr11	polymorphic_pseudogene	olfactory receptor, family 5, subfamily G, member 3 (gene/pseudogene)
ENSG00000180035.10	0.701873742277624	3.53005305879634	0.00024980105840504	0.0162085680044291	1.95	2.12	2.8	3.86	ZNF48	chr16	protein_coding	zinc finger protein 48
ENSG00000165091.15	5.78971212126939	-2.78982918674265	0.000168714771126129	0.0120824770907216	0.0	0.0	0.03	0.05	TMC1	chr9	protein_coding	transmembrane channel-like 1
ENSG00000083838.15	0.72426521194586	2.11970539913437	0.000717406890282375	0.0311971501869182	0.64	0.61	1.1	0.97	ZNF446	chr19	protein_coding	zinc finger protein 446
ENSG00000128016.5	6.01363166804167	10.2483725322631	2.85287114465704e-165	8.27446746796327e-161	16.53	15.5	694.05	1389.71	ZFP36	chr19	protein_coding	ZFP36 ring finger protein
ENSG00000269959.1	1.58712642680044	-0.589437325236995	1.78197652739921e-05	0.00247294005744912	0.05	0.08	0.23	0.16	SPACA6P-AS	chr19	lincRNA	SPACA6P antisense RNA
ENSG00000109991.8	-2.84042031380149	-2.77324446354997	0.0012910467757259	0.0463434661920221	0.11	0.06	0.0	0.02	P2RX3	chr11	protein_coding	purinergic receptor P2X, ligand gated ion channel, 3
ENSG00000139597.16	5.78971212126939	-2.78982918674265	0.000168714771126129	0.0120824770907216	0.0	0.0	0.03	0.05	N4BP2L1	chr13	protein_coding	NEDD4 binding protein 2-like 1
ENSG00000106038.12	5.68825160499279	-2.85560799138187	0.000322499420378143	0.0187075463772953	0.0	0.0	0.02	0.07	EVX1	chr7	protein_coding	even-skipped homeobox 1
ENSG00000253106.1	-1.39181787949323	-0.64566792319041	0.00015531933987615	0.0117950822540434	0.43	0.22	0.15	0.1	RP11-158K1.3	chr8	antisense	--
ENSG00000182791.4	1.12177370332839	0.175225450340527	0.000135730755819873	0.010668658107858	0.06	0.31	0.31	0.53	CCDC87	chr11	protein_coding	coiled-coil domain containing 87
ENSG00000130377.13	-2.30913349171934	-2.43595420676083	0.00130657450287578	0.0463822402898151	0.1	0.05	0.02	0.01	ACSBG2	chr19	protein_coding	acyl-CoA synthetase bubblegum family member 2
ENSG00000163884.3	2.2490834727679	-1.31535640431765	2.98508302112575e-05	0.00354833393216112	0.06	0.02	0.03	0.31	KLF15	chr3	protein_coding	Kruppel-like factor 15
ENSG00000182175.13	7.57811747341662	-1.40576110323691	9.4151607294741e-12	7.00198261019658e-09	0.0	0.0	0.02	0.05	RGMA	chr15	protein_coding	repulsive guidance molecule family member a
ENSG00000271795.1	1.70397389171916	-0.377119507435068	3.06941081566638e-06	0.000589570803295283	0.07	0.09	0.17	0.36	CTC-251D13.1	chr5	antisense	--
ENSG00000236723.2	5.89209229522107	-2.72281983716142	8.85481993690031e-05	0.00795124450309154	0.0	0.0	0.43	0.2	RP5-1024G6.2	chr1	antisense	--
ENSG00000002079.12	1.05388354021211	2.1946701969069	5.75737916237425e-07	0.000155339784089052	0.27	0.5	0.68	0.96	MYH16	chr7	unitary_pseudogene	myosin, heavy chain 16 pseudogene
ENSG00000091536.16	1.61936292990311	-1.37830474101725	0.00117818788717288	0.0443634161357235	0.02	0.01	0.04	0.03	MYO15A	chr17	protein_coding	myosin XVA
ENSG00000246863.2	-1.66717062888255	-1.09214955507205	0.000188496361627487	0.0131421838284703	0.03	0.19	0.04	0.04	RP11-325N19.3	chr15	lincRNA	--
ENSG00000187140.5	5.78971212126939	-2.78982918674265	0.000168714771126129	0.0120824770907216	0.0	0.0	0.05	0.08	FOXD3	chr1	protein_coding	forkhead box D3
ENSG00000245970.2	-5.65665636058975	-3.04384793934249	0.00061847456683579	0.0286732722147637	0.15	0.0	0.0	0.0	KB-1208A12.3	chr8	antisense	--
ENSG00000188290.10	0.655961601170857	3.99068319295682	0.000441592753192588	0.0235411758465543	8.4	11.61	14.84	16.96	HES4	chr1	protein_coding	hes family bHLH transcription factor 4
ENSG00000271576.1	-1.72170086099977	-1.27417036050309	0.00056176969945233	0.0282365597828987	0.07	0.51	0.17	0.03	RP11-486G15.2	chr1	lincRNA	--
ENSG00000270951.1	-3.57161360079336	-2.2953229990786	4.0125470722062e-05	0.0044250918358277	0.41	0.88	0.11	0.0	RP1-309F20.4	chr20	antisense	--
ENSG00000262096.2	5.68105812896114	-2.85959535130809	0.00061847456683579	0.0286732722147637	0.0	0.0	0.0	0.08	PCDHB19P	chr5	transcribed_unprocessed_pseudogene	protocadherin beta 19 pseudogene
ENSG00000130383.7	-4.04971354850464	-2.59589804875709	0.000123080715271584	0.00988873425411914	0.09	0.11	0.0	0.01	FUT5	chr19	protein_coding	fucosyltransferase 5 (alpha (1,3) fucosyltransferase)
ENSG00000223735.1	2.8188005091604	-1.71673069551315	2.3942975584215e-05	0.00303929661222819	0.09	0.02	0.1	0.63	OR51B3P	chr11	unprocessed_pseudogene	olfactory receptor, family 51, subfamily B, member 3 pseudogene
ENSG00000146576.12	0.667819952421764	3.86431645749333	0.000401487541350687	0.0217658778492249	4.24	4.47	6.35	7.56	C7orf26	chr7	protein_coding	chromosome 7 open reading frame 26
ENSG00000064989.12	2.91746851440739	-2.38973405457424	0.00078705705505825	0.0335886991288533	0.01	0.0	0.09	0.0	CALCRL	chr2	protein_coding	calcitonin receptor-like
ENSG00000228606.1	6.13294313304561	-2.55595504990545	1.30476305025474e-05	0.00191128017725194	0.0	0.0	0.4	0.28	RP11-574F21.2	chr1	antisense	--
ENSG00000186976.14	1.45889943741606	-1.11456908389524	0.000693669528838167	0.0309050553216931	0.02	0.05	0.08	0.11	EFCAB6	chr22	protein_coding	EF-hand calcium binding domain 6
ENSG00000125848.9	1.79476958917036	-0.713867719018669	6.99950441851822e-06	0.00115606582638264	0.03	0.05	0.13	0.15	FLRT3	chr20	protein_coding	fibronectin leucine rich transmembrane protein 3
ENSG00000169248.12	3.6235202449734	-0.818300425799097	9.77486089100914e-13	9.45033550942764e-10	0.01	0.05	0.47	0.35	CXCL11	chr4	protein_coding	chemokine (C-X-C motif) ligand 11
ENSG00000270039.1	-2.22041540584347	-1.34138807217229	5.34924603804217e-06	0.000934635735466114	0.51	1.19	0.15	0.21	RP11-571M6.17	chr12	lincRNA	--
ENSG00000279333.1	5.58690732810336	-2.92037399312122	0.00061847456683579	0.0286732722147637	0.0	0.0	0.02	0.04	RP11-75I2.3	chr1	TEC	--
ENSG00000102032.12	2.55113722841859	-2.23196640675427	0.000472926269171894	0.0243636829681379	0.0	0.05	0.1	0.21	RENBP	chrX	protein_coding	renin binding protein
ENSG00000198758.10	-0.637225394581786	3.01804308131972	0.00128127919374736	0.0463434661920221	4.17	3.03	3.16	1.52	EPS8L3	chr1	protein_coding	EPS8-like 3
ENSG00000263004.1	1.56030693205366	-0.673603580118411	4.44084959960697e-05	0.00484219555590228	0.23	0.42	1.19	0.84	RP11-166P13.3	chr17	lincRNA	--
ENSG00000131435.12	-1.35845332060258	-0.372613302621372	6.72928629225864e-05	0.0066161430379888	0.41	0.39	0.2	0.12	PDLIM4	chr5	protein_coding	PDZ and LIM domain 4
ENSG00000186529.14	2.73331698156532	-0.0483057145415309	1.68853191989187e-13	1.95896719218175e-10	0.03	0.03	0.14	0.31	CYP4F3	chr19	protein_coding	cytochrome P450, family 4, subfamily F, polypeptide 3
ENSG00000169896.16	0.930230475738374	0.237225279306996	0.00132254523238835	0.0467224140319023	0.14	0.13	0.28	0.24	ITGAM	chr16	protein_coding	integrin, alpha M (complement component 3 receptor 3 subunit)
ENSG00000120833.13	0.622012706656788	3.71379831266415	0.00103604119164467	0.0418201073037294	1.46	1.33	2.43	1.88	SOCS2	chr12	protein_coding	suppressor of cytokine signaling 2
ENSG00000164418.19	-0.662399413391214	2.5319627287504	0.00117795851306729	0.0443634161357235	1.14	1.02	0.77	0.61	GRIK2	chr6	protein_coding	glutamate receptor, ionotropic, kainate 2
ENSG00000273615.1	-2.94674661615668	-2.71074260945355	0.00071743549767875	0.0311971501869182	0.22	0.1	0.0	0.03	RP11-1136G4.2	chr16	lincRNA	--
ENSG00000157429.15	0.869167150532964	1.15227477085912	0.00036014515539358	0.0204816668373243	0.2	0.23	0.31	0.47	ZNF19	chr16	protein_coding	zinc finger protein 19
ENSG00000275215.1	7.44234947701992	-1.53922442685928	7.82361050202256e-13	7.8246896207125e-10	0.0	0.0	6.58	0.11	RNA5-8S5	chr21	rRNA	RNA, 5.8S ribosomal 5
ENSG00000108018.15	1.01215988775872	1.68412886957487	1.06581632487965e-05	0.00167924519541284	0.26	0.21	0.35	0.6	SORCS1	chr10	protein_coding	sortilin-related VPS10 domain containing receptor 1
ENSG00000168026.16	0.772698597131653	1.7781206182858	0.000399291114018172	0.0216873398333016	0.39	0.6	0.92	0.8	TTC21A	chr3	protein_coding	tetratricopeptide repeat domain 21A
ENSG00000235296.1	-3.78077181891556	-2.77106029751631	0.00071743549767875	0.0311971501869182	0.35	0.16	0.0	0.03	AC137723.5	chr17	antisense	--
ENSG00000145506.13	0.681109279635084	5.54885467544465	0.000163625999061426	0.0120824770907216	12.44	13.69	19.42	22.74	NKD2	chr5	protein_coding	naked cuticle homolog 2 (Drosophila)
ENSG00000232884.7	-5.63473165124031	-3.05398812156476	0.00118999923298831	0.0443634161357235	0.02	0.13	0.0	0.0	AF127936.3	chr21	lincRNA	--
ENSG00000176040.13	-2.83031326823036	-2.39466302005939	0.00130657450287578	0.0463822402898151	0.01	0.14	0.02	0.01	TMPRSS7	chr3	protein_coding	transmembrane protease, serine 7
ENSG00000153291.15	1.54628552413436	1.16832539524618	4.65487655598875e-10	2.8127091589562e-07	0.2	0.41	0.94	0.9	SLC25A27	chr6	protein_coding	solute carrier family 25, member 27
ENSG00000198208.11	1.3566270535904	-0.88759049855992	0.000658926592556099	0.0299084614874759	0.01	0.06	0.14	0.08	RPS6KL1	chr14	protein_coding	ribosomal protein S6 kinase-like 1
ENSG00000183889.12	-1.11295145189439	1.00467553239019	2.98908973859911e-06	0.000580852819055451	1.45	1.43	0.07	1.2	NPIPA5	chr16	protein_coding	nuclear pore complex interacting protein family, member A5
ENSG00000251000.1	1.85543969869953	-1.4677102518165	0.000455203369020407	0.0239179683243984	0.19	0.31	0.59	1.26	AC008592.3	chr5	processed_pseudogene	--
ENSG00000162595.4	2.2357514952783	-2.14271970121549	0.000909639198832931	0.0380161027708218	0.0	0.04	0.14	0.11	DIRAS3	chr1	protein_coding	DIRAS family, GTP-binding RAS-like 3
ENSG00000166405.14	5.57724055901887	-2.92571675657764	0.00118999923298831	0.0443634161357235	0.0	0.0	0.0	0.03	RIC3	chr11	protein_coding	RIC3 acetylcholine receptor chaperone
ENSG00000072858.10	5.37073016717546	-3.05322714297597	0.00118999923298831	0.0443634161357235	0.0	0.0	0.05	0.0	SIDT1	chr3	protein_coding	SID1 transmembrane family, member 1
ENSG00000166796.11	2.39883383157959	-1.77167474938752	0.000176235906266661	0.0124368521298254	0.04	0.02	0.06	0.23	LDHC	chr11	protein_coding	lactate dehydrogenase C
ENSG00000270246.3	-0.988223373439275	-0.0414177766371736	0.00114847686755688	0.0443634161357235	2.05	2.11	0.96	1.13	RP11-701H24.8	chr15	sense_intronic	--
ENSG00000172575.11	4.10914678633629	-1.01655175121069	4.95510004425866e-12	3.88426274820752e-09	0.01	0.01	0.03	0.21	RASGRP1	chr15	protein_coding	RAS guanyl releasing protein 1 (calcium and DAG-regulated)
ENSG00000250697.1	1.61595105759096	-0.764706575652506	8.65370948109064e-05	0.00795124450309154	0.17	0.35	0.17	1.38	CTD-2066L21.3	chr5	lincRNA	--
ENSG00000274475.1	-5.64127948790569	-3.05095275556973	0.00061847456683579	0.0286732722147637	0.36	0.5	0.0	0.0	RN7SL650P	chr14	misc_RNA	RNA, 7SL, cytoplasmic 650, pseudogene
ENSG00000254765.1	-3.46684315944886	-2.37706791329238	1.18389165816911e-05	0.00181680389701253	0.49	0.02	0.02	0.02	RP11-1H15.1	chr11	processed_pseudogene	--
ENSG00000279921.1	1.73724089672916	-1.30601057726852	0.000301380101276017	0.0184414102476996	0.21	0.45	0.7	1.56	AC017081.1	chr2	protein_coding	--
ENSG00000248830.1	-5.99091514422004	-2.83409875030018	8.85481993690031e-05	0.00795124450309154	0.14	0.06	0.0	0.0	ZNF807	chr19	unprocessed_pseudogene	zinc finger protein 807
ENSG00000186198.3	1.63669837706321	-0.897793306875026	9.22512294453752e-05	0.00817949712438519	0.23	0.18	0.55	0.73	SLC51B	chr15	protein_coding	solute carrier family 51, beta subunit
ENSG00000261662.1	1.04462738778743	-0.147744735069012	0.00103006073480296	0.0417912089015601	0.18	0.48	0.69	0.72	RP5-1042I8.7	chr1	sense_overlapping	--
ENSG00000197576.13	-1.04310570866044	0.313574833714562	0.000298662289486631	0.0183137442796411	0.83	0.77	0.54	0.26	HOXA4	chr7	protein_coding	homeobox A4
ENSG00000280109.1	1.32380156859437	1.18769844316226	5.78020559616727e-08	2.23532110814981e-05	0.07	0.14	0.32	0.22	PLAC4	chr21	TEC	placenta-specific 4
ENSG00000267088.1	5.86834200922954	-2.73602619774576	0.000168714771126129	0.0120824770907216	0.0	0.0	0.0	0.64	RP11-115N12.1	chr18	processed_pseudogene	--
ENSG00000269858.5	0.893579200817305	1.07386721908091	0.000244950266001911	0.016146676170726	0.28	0.51	0.55	0.93	EGLN2	chr19	protein_coding	egl-9 family hypoxia-inducible factor 2
ENSG00000249353.2	-1.62478092882619	-1.20453246167016	0.000142050060529863	0.0110753224613122	0.65	0.6	0.13	0.25	NPM1P27	chr5	processed_pseudogene	nucleophosmin 1 (nucleolar phosphoprotein B23, numatrin) pseudogene 27
ENSG00000279502.1	5.57965225044657	-2.92438260991248	0.00118999923298831	0.0443634161357235	0.0	0.0	0.04	0.34	RP11-354E23.4	chr10	TEC	--
ENSG00000146707.14	0.95231164778498	1.15597575370422	7.90609964094795e-05	0.00746933270312881	0.63	1.01	1.43	1.81	POMZP3	chr7	protein_coding	POM121 and ZP3 fusion
ENSG00000164736.5	1.61734409340422	-0.922351527503541	0.000174180993082041	0.0123519450448692	0.03	0.12	0.18	0.31	SOX17	chr8	protein_coding	SRY (sex determining region Y)-box 17
ENSG00000250846.6	3.35346360367543	-2.72065718052479	0.0012910467757259	0.0463434661920221	0.02	0.0	0.19	0.07	EPHA5-AS1	chr4	lincRNA	EPHA5 antisense RNA 1
ENSG00000268643.1	0.87366535643835	1.33392203244124	0.000221226305871788	0.0146976100528493	2.04	2.55	3.67	4.81	AC006486.9	chr19	protein_coding	--
ENSG00000160282.13	-2.46620370050475	-2.34184917117527	0.000472926269171894	0.0243636829681379	0.11	0.1	0.01	0.02	FTCD	chr21	protein_coding	formimidoyltransferase cyclodeaminase
ENSG00000244327.1	1.86759619973046	-0.998486598622391	3.52351521581098e-05	0.00407751513939777	0.18	0.23	0.32	1.12	RP11-383G6.3	chr3	sense_overlapping	--
ENSG00000273464.1	1.20732648442113	-0.613006706225343	0.00108696135314976	0.0431275336344125	0.82	0.61	1.84	1.48	RP11-313P22.1	chr21	antisense	--
ENSG00000132274.15	2.82883540321836	0.334102527543703	7.39535908162914e-17	2.12062255270461e-13	0.11	0.06	0.52	0.64	TRIM22	chr11	protein_coding	tripartite motif containing 22
ENSG00000185101.12	0.742399105175412	3.24411368215864	0.000134143620443857	0.0105725586069392	2.5	2.21	4.31	3.6	ANO9	chr11	protein_coding	anoctamin 9
ENSG00000172508.10	1.32815425373337	0.308025385637495	4.33679404113016e-06	0.000781269406018256	0.13	0.15	0.5	0.22	CARNS1	chr11	protein_coding	carnosine synthase 1
ENSG00000102390.10	0.965655532318485	1.33005149191412	5.41035418521855e-05	0.0055646068364567	1.12	1.2	1.97	2.58	PBDC1	chrX	protein_coding	polysaccharide biosynthesis domain containing 1
ENSG00000186115.12	2.11262678187747	-0.710593439406615	6.15765938891027e-07	0.000162360684469049	0.12	0.03	0.26	0.32	CYP4F2	chr19	protein_coding	cytochrome P450, family 4, subfamily F, polypeptide 2
ENSG00000237669.1	1.76385743744021	-1.5377142061832	0.000665692983658218	0.0300276194370497	0.03	0.17	0.36	0.39	HCG4P3	chr6	unprocessed_pseudogene	HLA complex group 4 pseudogene 3
ENSG00000280356.1	2.17773686660419	-1.92825491772405	0.00102769408246126	0.0417912089015601	0.01	0.0	0.01	0.04	RP1-101G11.3	chr22	lincRNA	--
ENSG00000146859.6	2.38577929364275	-1.0751777402238	9.52404280215377e-07	0.000230196114528057	0.07	0.04	0.28	0.3	TMEM140	chr7	protein_coding	transmembrane protein 140
ENSG00000225720.6	2.39163284151138	-1.57496095045758	2.19533516441034e-05	0.00289425005038898	0.08	0.13	1.05	0.25	RP4-742C19.12	chr22	transcribed_unprocessed_pseudogene	--
ENSG00000172350.9	2.3898931239886	-0.521697521749571	1.11615374055537e-09	6.22556213289766e-07	0.0	0.07	0.18	0.25	ABCG4	chr11	protein_coding	ATP-binding cassette, sub-family G (WHITE), member 4
ENSG00000026751.16	3.37850492209575	-1.27751170946718	1.21627399206675e-08	5.59949378823872e-06	0.03	0.01	0.05	0.29	SLAMF7	chr1	protein_coding	SLAM family member 7
ENSG00000204241.7	-1.59016993788783	-1.21985240745931	0.000381679110654913	0.0214955746124954	0.21	0.14	0.06	0.05	RP11-713P17.3	chr11	lincRNA	--
ENSG00000071246.10	1.37987447740439	-0.513064649425892	0.000112280964574607	0.00937093943388156	0.02	0.07	0.11	0.14	VASH1	chr14	protein_coding	vasohibin 1
ENSG00000139714.12	1.33193841821375	-0.639017846906197	0.000454930454635539	0.0239179683243984	0.08	0.06	0.22	0.15	MORN3	chr12	protein_coding	MORN repeat containing 3
ENSG00000277476.1	0.702220306181987	2.564803353418	0.000479240667344894	0.0246452062334598	1.0	1.73	2.43	2.1	RP11-147L13.13	chr17	lincRNA	--
ENSG00000169918.9	0.833337937560396	1.12069725109265	0.000826661554649589	0.0349511541269048	0.14	0.1	0.22	0.2	OTUD7A	chr15	protein_coding	OTU deubiquitinase 7A
ENSG00000232187.1	-2.92061451645398	-2.33613874708933	0.000283580681977402	0.0177638700413749	0.54	0.35	0.12	0.0	FTH1P7	chr13	processed_pseudogene	ferritin, heavy polypeptide 1 pseudogene 7
ENSG00000268652.1	-5.52089695129615	-3.12296027530801	0.00118999923298831	0.0443634161357235	0.31	0.0	0.0	0.0	CTD-3187F8.7	chr19	processed_pseudogene	--
ENSG00000159409.14	6.0477403592279	-2.61463781151946	4.66223794816865e-05	0.00489940396553201	0.0	0.0	0.04	0.06	CELF3	chr1	protein_coding	CUGBP, Elav-like family member 3
ENSG00000251555.1	1.39942575810266	-0.660465427806613	0.000173678450444508	0.0123519450448692	0.41	0.71	1.72	1.39	RP11-745L13.2	chr4	lincRNA	--
ENSG00000273363.1	5.58206727108121	-2.92304743460581	0.00061847456683579	0.0286732722147637	0.0	0.0	0.08	0.36	RP11-285G1.14	chr10	sense_intronic	--
ENSG00000079112.9	3.07173937630288	-0.673819837455564	4.86983624192282e-11	3.36296977049356e-08	0.03	0.02	0.14	0.29	CDH17	chr8	protein_coding	cadherin 17, LI cadherin (liver-intestine)
ENSG00000266644.1	2.04586851766453	-1.47541245335294	0.000139518947675374	0.0109072980010149	0.1	0.23	0.24	1.13	RP11-927P21.2	chr17	antisense	--
ENSG00000277144.1	1.51461482188533	-1.06295522282888	0.000649187839066825	0.0295589389078402	0.4	0.28	0.49	1.35	RP11-59H7.4	chr15	lincRNA	--
ENSG00000268154.2	5.70030578538774	-2.84894211421615	0.000322499420378143	0.0187075463772953	0.0	0.0	0.63	0.37	Metazoa_SRP	chr1	misc_RNA	--
ENSG00000278434.1	1.57323104877073	-1.2084388001495	0.000739930528025675	0.0319835246421113	0.11	0.1	0.32	0.33	RP11-709D24.8	chr16	sense_intronic	--
ENSG00000147576.15	1.53296698948321	-0.673782398258582	0.000131044720711484	0.0104132084370298	0.2	0.05	0.48	0.23	ADHFE1	chr8	protein_coding	alcohol dehydrogenase, iron containing, 1
ENSG00000196611.4	1.2621442388461	-0.184304752862404	6.67781743235093e-05	0.00658787131999681	0.14	0.26	0.77	0.26	MMP1	chr11	protein_coding	matrix metallopeptidase 1
ENSG00000239942.2	-6.16184553507946	-2.71638782160643	4.66223794816865e-05	0.00489940396553201	0.09	1.11	0.0	0.0	RN7SL394P	chr10	misc_RNA	RNA, 7SL, cytoplasmic 394, pseudogene
ENSG00000055732.12	6.39862108559808	-2.36189832867138	1.97697514072874e-06	0.000415508601316641	0.0	0.0	0.04	0.05	MCOLN3	chr1	protein_coding	mucolipin 3
ENSG00000129214.14	-2.55031246104098	-2.03872605763192	0.000248512739932226	0.0161611289439334	0.24	0.15	0.07	0.0	SHBG	chr17	protein_coding	sex hormone-binding globulin
ENSG00000115616.2	3.94818011167115	-2.31849266279811	2.1225825375466e-05	0.00282848792904901	0.0	0.0	0.03	0.05	SLC9A2	chr2	protein_coding	solute carrier family 9, subfamily A (NHE2, cation proton antiporter 2), member 2
ENSG00000144837.8	2.28659215870458	0.303888295675145	3.06974113279246e-12	2.54385062330036e-09	0.28	0.08	0.79	0.89	PLA1A	chr3	protein_coding	phospholipase A1 member A
ENSG00000160219.11	3.66841579249645	-2.51373713472464	0.000221447234626092	0.0146976100528493	0.0	0.0	0.01	0.06	GAB3	chrX	protein_coding	GRB2-associated binding protein 3
ENSG00000023892.10	1.76119348121053	-1.28617071982685	0.000590980957018663	0.0286732722147637	0.05	0.07	0.1	0.29	DEF6	chr6	protein_coding	differentially expressed in FDCP 6 homolog (mouse)
ENSG00000204173.10	3.50519983600507	-2.62034999165242	0.00071743549767875	0.0311971501869182	0.01	0.0	0.0	0.13	LRRC37A5P	chr9	transcribed_unprocessed_pseudogene	leucine rich repeat containing 37, member A5, pseudogene
ENSG00000128656.13	0.749691221521709	2.20890597260702	0.000414579217219212	0.0222675104004185	0.9	0.86	1.28	1.68	CHN1	chr2	protein_coding	chimerin 1
ENSG00000184351.7	6.10968522684936	-2.56898577678992	2.46253862871888e-05	0.00303929661222819	0.0	0.0	0.0	0.52	KRTAP19-1	chr21	protein_coding	keratin associated protein 19-1
ENSG00000131203.12	3.20902647128287	-1.41658416796131	3.0475453325127e-07	9.20739633585401e-05	0.05	0.0	0.17	0.23	IDO1	chr8	protein_coding	indoleamine 2,3-dioxygenase 1
ENSG00000144452.14	3.21410506070878	-0.0280453700708294	8.042631388688e-17	2.12062255270461e-13	0.01	0.02	0.06	0.22	ABCA12	chr2	protein_coding	ATP-binding cassette, sub-family A (ABC1), member 12
ENSG00000249007.1	1.36965160928632	-1.01608588412373	0.00138577578555244	0.0486598557919648	0.11	0.28	0.54	0.53	RP11-510N19.5	chr1	sense_intronic	--
ENSG00000274354.1	5.68345271681277	-2.85826724244018	0.00061847456683579	0.0286732722147637	0.0	0.0	0.03	0.32	RP11-1151B14.5	chr18	sense_intronic	--
ENSG00000185955.4	1.29162586555905	-0.076756943070259	5.74002102060734e-05	0.00586209752400336	0.37	0.47	1.09	1.03	C7orf61	chr7	protein_coding	chromosome 7 open reading frame 61
ENSG00000185664.14	0.884109737783556	0.666047019430205	0.000807717042551005	0.0343001831656652	0.26	0.37	0.59	0.59	PMEL	chr12	protein_coding	premelanosome protein
ENSG00000273221.1	5.68825160499279	-2.85560799138187	0.000322499420378143	0.0187075463772953	0.0	0.0	0.1	0.3	RP5-1180E21.5	chr1	antisense	--
ENSG00000229867.1	-1.99198282462281	-1.20357326864761	1.07109488743407e-05	0.00167924519541284	0.16	0.18	0.03	0.05	STEAP3-AS1	chr2	antisense	STEAP3 antisense RNA 1
ENSG00000280043.1	4.45915957336196	-1.93293919485084	1.16853468022373e-07	4.0347833172868e-05	0.0	0.01	0.12	0.25	RP11-1281K21.8	chr4	TEC	--
ENSG00000090539.15	1.54722808935618	1.17866187715742	8.09209372329579e-10	4.60202130098963e-07	0.3	0.24	0.86	0.71	CHRD	chr3	protein_coding	chordin
ENSG00000229704.1	-5.63255463003415	-3.05499864132397	0.00118999923298831	0.0443634161357235	0.0	0.24	0.0	0.0	EIF2S2P2	chr3	processed_pseudogene	eukaryotic translation initiation factor 2, subunit 2 beta pseudogene 2
ENSG00000101605.12	-0.963665235871521	0.295385570745488	0.000649165635710787	0.0295589389078402	0.3	0.17	0.15	0.09	MYOM1	chr18	protein_coding	myomesin 1
ENSG00000272657.1	-5.51203824781607	-3.12703256056811	0.00118999923298831	0.0443634161357235	0.25	0.13	0.0	0.0	AP000320.7	chr21	processed_transcript	--
ENSG00000249790.2	1.4614697865013	-0.676966503230371	0.000103319689242147	0.00881377725523303	0.08	0.13	0.33	0.29	RP11-20D14.6	chr12	lincRNA	--
ENSG00000057704.10	0.845773166915417	1.3539185040735	0.00031187554158408	0.0187075463772953	0.24	0.26	0.43	0.47	TMCC3	chr12	protein_coding	transmembrane and coiled-coil domain family 3
ENSG00000174403.15	3.45102965930774	-2.6588327044747	0.00071743549767875	0.0311971501869182	0.01	0.0	0.09	0.02	C20orf166-AS1	chr20	antisense	C20orf166 antisense RNA 1
ENSG00000231560.1	0.995303551463962	0.162242199914457	0.000809517749005445	0.0343263929709853	0.11	0.19	0.28	0.32	AC091814.3	chr12	lincRNA	--
ENSG00000149658.17	-1.93455862731239	7.43904877237927	5.6899977741564e-26	3.30065390883265e-22	59.9	81.74	17.23	20.06	YTHDF1	chr20	protein_coding	YTH N(6)-methyladenosine RNA binding protein 1
ENSG00000163053.10	1.19311822773293	0.0284729202606169	0.000129196292367594	0.0102945309445871	0.08	0.14	0.15	0.35	SLC16A14	chr2	protein_coding	solute carrier family 16, member 14
ENSG00000116996.9	5.58206727108121	-2.92304743460581	0.00061847456683579	0.0286732722147637	0.0	0.0	0.02	0.08	ZP4	chr1	protein_coding	zona pellucida glycoprotein 4
ENSG00000167656.4	0.902501827374282	0.610705412193603	0.00120898231773521	0.0447261774790714	1.37	0.8	1.75	2.24	LY6D	chr8	protein_coding	lymphocyte antigen 6 complex, locus D
ENSG00000169213.6	1.13723405730824	1.00280154158519	7.88479631515941e-06	0.00126348415649107	0.08	0.08	0.17	0.18	RAB3B	chr1	protein_coding	RAB3B, member RAS oncogene family
ENSG00000175920.15	1.33097254415241	0.800349454355285	7.77811940722402e-07	0.000199642986979757	0.39	0.24	0.56	1.0	DOK7	chr4	protein_coding	docking protein 7
ENSG00000198624.12	1.67103785697083	-0.777114569809183	0.000112758856103457	0.00937093943388156	0.12	0.01	0.1	0.27	CCDC69	chr5	protein_coding	coiled-coil domain containing 69
ENSG00000274238.1	-6.1008086933967	-2.76383808393998	2.46253862871888e-05	0.00303929661222819	0.78	0.0	0.0	0.0	RP11-115D19.3	chr4	antisense	--
ENSG00000010361.13	3.31060147107372	-2.10947426360985	0.000101472189504853	0.00870739462839871	0.03	0.0	0.1	0.2	FUZ	chr19	protein_coding	fuzzy planar cell polarity protein
ENSG00000278341.1	1.13525548659168	-0.134957132292238	0.000681904327827009	0.0306634932159606	0.34	0.26	0.44	0.86	RP5-1142A6.10	chr16	antisense	--
ENSG00000107295.9	0.85741854929669	1.94229289961333	9.10246335191028e-05	0.00812331837104018	1.02	0.77	1.77	1.47	SH3GL2	chr9	protein_coding	SH3-domain GRB2-like 2
ENSG00000256268.1	1.69848859807831	-0.774222464909399	3.42374249977871e-05	0.00403421665371009	0.3	0.17	0.9	0.63	RP11-221N13.3	chr12	lincRNA	--
ENSG00000170684.8	0.704986509617046	2.11340909945695	0.00103570471596746	0.0418201073037294	1.57	1.57	1.6	3.51	ZNF296	chr19	protein_coding	zinc finger protein 296
ENSG00000136167.13	2.50747231053707	1.16468809584662	2.21274773677712e-19	8.02231691968543e-16	0.23	0.05	0.66	0.85	LCP1	chr13	protein_coding	lymphocyte cytosolic protein 1 (L-plastin)
ENSG00000259048.1	-6.09007888764675	-2.76887335522255	4.66223794816865e-05	0.00489940396553201	0.23	0.09	0.0	0.0	CTD-2058B24.2	chr14	antisense	--
ENSG00000132259.12	5.47985281487663	-2.98704795110726	0.00118999923298831	0.0443634161357235	0.0	0.0	0.06	0.05	CNGA4	chr11	protein_coding	cyclic nucleotide gated channel alpha 4
ENSG00000231256.7	-2.23066219221209	-2.05105513054089	0.00062502322494176	0.0286838190129918	0.04	0.11	0.02	0.01	C17orf105	chr17	protein_coding	chromosome 17 open reading frame 105
ENSG00000105409.15	0.851663506745785	1.1819467999943	0.000463613220797297	0.0242194257682943	0.34	0.36	0.62	0.66	ATP1A3	chr19	protein_coding	ATPase, Na+/K+ transporting, alpha 3 polypeptide
ENSG00000261431.1	5.57965225044657	-2.92438260991248	0.00118999923298831	0.0443634161357235	0.0	0.0	0.12	1.12	RP4-616B8.4	chr20	antisense	--
ENSG00000271270.5	-0.709376089969919	2.68684459356111	0.000398164176550673	0.0216873398333016	1.96	1.74	1.08	1.18	TMCC1-AS1	chr3	antisense	TMCC1 antisense RNA 1 (head to head)
ENSG00000267546.2	5.36576896382246	-3.05594035393771	0.00118999923298831	0.0443634161357235	0.0	0.0	0.16	0.03	RP11-666A8.8	chr17	antisense	--
ENSG00000105227.14	-0.760006441919427	3.00614212991998	0.000115866283249134	0.0095471184072667	1.41	1.7	0.91	0.94	PRX	chr19	protein_coding	periaxin
ENSG00000255062.1	4.01914172947071	-2.26643657765833	6.93400960727025e-05	0.00665940445858498	0.05	0.0	0.57	0.38	RP11-712L6.5	chr11	antisense	--
ENSG00000159166.13	2.82449368055054	-2.45387458380315	0.00105756264913942	0.0422500648424788	0.0	0.01	0.07	0.06	LAD1	chr1	protein_coding	ladinin 1
ENSG00000254771.1	-5.65004929012291	-3.04689669249568	0.00061847456683579	0.0286732722147637	1.06	0.32	0.0	0.0	RP11-50B3.1	chr11	processed_pseudogene	--
ENSG00000277067.4	-4.10282051315169	-1.10797457953543	2.97672885096129e-14	4.31685217966407e-11	0.06	0.54	0.0	0.03	CH507-254M2.1	chr21	lincRNA	--
ENSG00000157368.10	1.92285783228753	-0.261344568333622	1.25822603772312e-07	4.23859850811064e-05	0.2	0.08	0.49	0.53	IL34	chr16	protein_coding	interleukin 34
ENSG00000225450.1	-1.39845367432778	-1.08058568999791	0.000824446581257644	0.0349083921792653	1.34	0.86	0.27	0.53	RP3-508I15.14	chr22	antisense	--
ENSG00000278917.1	-1.85141931680897	-1.70128626058693	0.000681178260825668	0.0306634932159606	0.11	0.07	0.04	0.01	RP11-15A1.4	chr19	TEC	--
ENSG00000260190.1	-1.59616347260863	-1.21919699741937	0.000381679110654913	0.0214955746124954	0.82	0.45	0.19	0.21	RP11-229P13.25	chr9	sense_overlapping	--
ENSG00000166257.8	2.15564951766278	-0.998004040032418	3.75554846777327e-06	0.000689404606071494	0.02	0.02	0.05	0.13	SCN3B	chr11	protein_coding	sodium channel, voltage gated, type III beta subunit
ENSG00000100985.7	1.24160396833838	0.661815068326387	6.45237699234981e-06	0.00109441369757961	0.33	0.31	0.54	0.98	MMP9	chr20	protein_coding	matrix metallopeptidase 9
ENSG00000064547.13	0.755487574648711	1.79521550002026	0.000551673175798229	0.0279244830555878	0.66	0.93	1.36	1.36	LPAR2	chr19	protein_coding	lysophosphatidic acid receptor 2
ENSG00000279208.1	0.921905027541731	2.81166157042636	4.26052833124688e-06	0.000772327273246777	5.25	5.34	10.16	10.04	bP-21264C1.1	chr21	unprocessed_pseudogene	--
ENSG00000101306.10	1.09295352156406	-0.0365748533798019	0.000664666851014349	0.0300276194370497	0.13	0.2	0.16	0.53	MYLK2	chr20	protein_coding	myosin light chain kinase 2
ENSG00000253433.1	2.57050567296086	-1.90211971400775	0.000248512739932226	0.0161611289439334	0.1	0.08	0.13	0.95	NCRNA00250	chr8	lincRNA	entry withdrawn
ENSG00000240065.7	1.43606023993346	2.35894516312065	1.52232279617246e-11	1.10383625950465e-08	2.13	2.83	5.88	7.7	PSMB9	chr6	protein_coding	proteasome (prosome, macropain) subunit, beta type, 9
ENSG00000137261.13	1.29239073690759	-0.25342593773352	0.000226780058454933	0.0149829813563255	0.08	0.03	0.09	0.17	KIAA0319	chr6	protein_coding	KIAA0319
ENSG00000229816.1	0.949645501391986	0.224745119371212	0.00120496705574928	0.0446345651148812	0.28	0.25	0.59	0.45	DDX50P1	chr2	processed_pseudogene	DEAD/H (Asp-Glu-Ala-Asp/His) box polypeptide 50 pseudogene 1
ENSG00000225581.3	5.69306348650664	-2.85294468802182	0.000322499420378143	0.0187075463772953	0.0	0.0	0.07	0.1	TRIM53AP	chr11	unprocessed_pseudogene	tripartite motif containing 53A, pseudogene
ENSG00000214031.2	5.8730674795757	-2.73339275943851	0.000168714771126129	0.0120824770907216	0.0	0.0	0.04	0.21	RP11-169L17.3	chrX	processed_pseudogene	--
ENSG00000279127.1	6.03372364451191	-2.62247962861702	4.66223794816865e-05	0.00489940396553201	0.0	0.0	0.0	0.15	RP3-442L6.4	chr6	TEC	--
ENSG00000214533.3	5.69788841350298	-2.85027732289913	0.000322499420378143	0.0187075463772953	0.0	0.0	0.15	0.12	KRT18P33	chr2	processed_pseudogene	keratin 18 pseudogene 33
ENSG00000130766.4	0.712186058744473	5.39790159024394	8.32905962923987e-05	0.00771808452033461	6.75	8.93	11.99	13.88	SESN2	chr1	protein_coding	sestrin 2
ENSG00000273733.1	3.40651435525596	-2.03786976545774	3.61473856678533e-05	0.00411144617219772	0.11	0.0	0.27	0.82	CTC-510F12.7	chr19	antisense	--
ENSG00000258913.1	5.49460356648641	-2.97895278391092	0.00061847456683579	0.0286732722147637	0.0	0.0	0.23	0.0	RP11-260M19.2	chr14	lincRNA	--
ENSG00000168079.16	-0.743700136675921	3.66865382793854	9.63996821595413e-05	0.00844705855394361	3.33	2.77	2.42	1.26	SCARA5	chr8	protein_coding	scavenger receptor class A, member 5
ENSG00000113263.12	2.40134954602371	-1.37659788033108	7.01515602824939e-06	0.00115606582638264	0.01	0.02	0.06	0.14	ITK	chr5	protein_coding	IL2-inducible T-cell kinase
ENSG00000268472.2	3.60653741872842	-2.55741831047213	0.000221447234626092	0.0146976100528493	0.0	0.02	0.16	0.15	RP11-356J5.13	chr11	antisense	--
ENSG00000019186.9	1.13254567528894	1.03650818100368	1.21231424636312e-05	0.00184085327479585	0.39	0.21	0.53	0.76	CYP24A1	chr20	protein_coding	cytochrome P450, family 24, subfamily A, polypeptide 1
ENSG00000237596.6	5.51243435494199	-1.05551777300676	4.8890203256784e-14	6.75243550123697e-11	0.0	0.0	0.09	0.15	RP13-143G15.4	chr6	antisense	--
ENSG00000130208.9	1.69568496651619	-1.44975357948388	0.00125696063624393	0.0462064465064877	0.16	0.13	0.64	0.33	APOC1	chr19	protein_coding	apolipoprotein C-I
ENSG00000183918.14	5.78016956736257	-2.79512767944236	0.000322499420378143	0.0187075463772953	0.0	0.0	0.01	0.1	SH2D1A	chrX	protein_coding	SH2 domain containing 1A
ENSG00000225991.1	2.5462525206525	-1.92506912233887	0.000248512739932226	0.0161611289439334	0.07	0.16	0.65	0.77	RPL23AP34	chr2	processed_pseudogene	ribosomal protein L23a pseudogene 34
ENSG00000163016.9	2.29765036288692	-1.64474186867952	2.92055041021338e-05	0.00351484000405929	0.0	0.08	0.24	0.2	ALMS1P	chr2	transcribed_unprocessed_pseudogene	Alstrom syndrome 1 pseudogene
ENSG00000251194.2	0.963779279982525	0.516793343599968	0.000543970228869687	0.0275827141925462	1.18	1.04	1.97	2.36	RP1-68D18.2	chr11	sense_intronic	--
ENSG00000151164.18	1.18471207935552	-0.481825662232837	0.00107184154585316	0.0426442965650551	0.1	0.13	0.13	0.4	RAD9B	chr12	protein_coding	RAD9 homolog B (S. pombe)
ENSG00000221963.5	2.30209355183803	0.623847655657405	2.1540233317589e-14	3.28817330075449e-11	0.05	0.03	0.14	0.25	APOL6	chr22	protein_coding	apolipoprotein L, 6
ENSG00000276136.1	-3.21727652037972	-2.53921255367295	0.000614758319301607	0.0286732722147637	0.29	0.2	0.03	0.02	RP11-50I19.2	chr12	lincRNA	--
ENSG00000130201.7	3.5075447508772	-2.61904381703732	0.00071743549767875	0.0311971501869182	0.02	0.0	0.01	0.16	EXOC3L2	chr19	protein_coding	exocyst complex component 3-like 2
ENSG00000138622.3	6.453823360703	-2.31961678903231	1.06036322478888e-06	0.000250038820908753	0.0	0.0	0.02	0.04	HCN4	chr15	protein_coding	hyperpolarization activated cyclic nucleotide gated potassium channel 4
ENSG00000272692.1	-2.32281970673306	-1.80267739884874	0.000293221513864124	0.0180182135341421	0.07	0.29	0.08	0.0	RP11-399K21.14	chr10	lincRNA	--
ENSG00000230415.1	1.13058281477209	-0.21604553596177	0.000797608463353764	0.0339205804561768	0.94	0.71	2.05	1.6	RP5-902P8.10	chr1	lincRNA	--
ENSG00000267383.6	1.22805697317875	-0.021236767022175	9.48534137925364e-05	0.0083367527686022	0.09	0.19	0.37	0.32	CTC-260E6.6	chr19	antisense	--
ENSG00000156804.7	0.685209711782439	2.96789140947831	0.000510769572704618	0.0259901064679381	0.69	0.8	1.05	1.36	FBXO32	chr8	protein_coding	F-box protein 32
ENSG00000279347.1	1.13953989447512	0.12813649173699	0.000102553344979497	0.00877421008196261	0.1	0.52	0.77	0.69	RP11-85I17.2	chr8	TEC	--
ENSG00000145087.12	2.09953662709255	-1.97996266827219	0.00102769408246126	0.0417912089015601	0.01	0.0	0.04	0.01	STXBP5L	chr3	protein_coding	syntaxin binding protein 5-like
ENSG00000168961.16	-1.88356452534704	-1.56684533209156	0.000455203369020407	0.0239179683243984	0.09	0.17	0.04	0.03	LGALS9	chr17	protein_coding	lectin, galactoside-binding, soluble, 9
ENSG00000203943.8	-2.20705350187634	-1.89152966835282	0.000176235906266661	0.0124368521298254	0.24	0.08	0.05	0.02	SAMD13	chr1	protein_coding	sterile alpha motif domain containing 13
ENSG00000122386.10	0.654584251356648	4.09871970179207	0.000442350739083301	0.0235411758465543	4.52	5.13	7.43	7.87	ZNF205	chr16	protein_coding	zinc finger protein 205
ENSG00000271959.1	-5.5164617636413	-3.12499771038284	0.00118999923298831	0.0443634161357235	0.07	0.01	0.0	0.0	CTD-3064M3.7	chr8	antisense	--
ENSG00000278351.1	5.57965225044657	-2.92438260991248	0.00118999923298831	0.0443634161357235	0.0	0.0	0.09	0.83	RP11-139E19.3	chr12	sense_intronic	--
ENSG00000238268.2	1.05854737820651	0.314485740240951	0.000200551431593251	0.0138166121661061	0.86	1.01	2.67	1.35	RP11-229P13.19	chr9	lincRNA	--
ENSG00000278876.1	-2.43870085308504	-2.12164542273836	0.000213353214780112	0.0144581697230896	1.08	0.66	0.14	0.16	RP11-498C9.4	chr17	TEC	--
ENSG00000228486.9	0.876269892579886	1.77299405866376	8.03652050723928e-05	0.0075430099857182	0.56	0.57	1.17	0.92	LINC01125	chr2	antisense	long intergenic non-protein coding RNA 1125
ENSG00000220848.4	1.79035424697734	-1.38317649749175	0.000618861826177151	0.0286732722147637	0.29	0.23	1.02	0.84	RPS18P9	chr6	processed_pseudogene	ribosomal protein S18 pseudogene 9
ENSG00000159761.14	2.23330440723978	-1.34511340495924	1.21860374003863e-05	0.00184085327479585	0.02	0.12	0.35	0.37	C16orf86	chr16	protein_coding	chromosome 16 open reading frame 86
ENSG00000227150.1	-1.88840660368619	-1.80446364213271	0.00103022736052322	0.0417912089015601	0.77	1.54	0.4	0.25	RP11-473E2.3	chr9	lincRNA	--
ENSG00000169989.2	1.33101017131552	-0.816249600014142	0.00129629195711327	0.0463822402898151	0.13	0.07	0.18	0.3	TIGD4	chr4	protein_coding	tigger transposable element derived 4
ENSG00000271553.1	2.17255000186453	-1.72453152895471	0.000191282607629827	0.0132409564479606	0.1	0.04	0.38	0.24	RP11-274B21.10	chr7	lincRNA	--
ENSG00000262921.1	5.58448562795351	-2.92171122942125	0.00061847456683579	0.0286732722147637	0.0	0.0	0.12	0.33	RP11-141J13.3	chr17	lincRNA	--
ENSG00000113924.11	5.58206727108121	-2.92304743460581	0.00061847456683579	0.0286732722147637	0.0	0.0	0.02	0.1	HGD	chr3	protein_coding	homogentisate 1,2-dioxygenase
ENSG00000115267.5	0.94682940577438	1.53106366055529	4.79107471280723e-05	0.00498065702402369	0.44	0.34	0.8	0.71	IFIH1	chr2	protein_coding	interferon induced with helicase C domain 1
ENSG00000281186.1	-2.2984980878665	-2.00104450703966	0.000664092785977163	0.0300276194370497	0.54	0.34	0.19	0.0	LINC00706	chr10	lincRNA	long intergenic non-protein coding RNA 706
ENSG00000117228.9	6.8195420066673	-2.03698229388414	2.68472969809451e-08	1.14511617887549e-05	0.0	0.0	0.07	0.12	GBP1	chr1	protein_coding	guanylate binding protein 1, interferon-inducible
ENSG00000205592.13	1.9595792258228	-0.505406905113373	5.8378280463752e-07	0.000155339784089052	0.01	0.01	0.01	0.05	MUC19	chr12	processed_transcript	mucin 19, oligomeric
ENSG00000278492.1	3.59714893662908	-2.56035294714348	0.000398574270593648	0.0216873398333016	0.09	0.0	0.39	0.79	RP11-15A1.9	chr19	sense_intronic	--
ENSG00000162383.11	-3.66531838165581	-2.83796450397971	0.0012910467757259	0.0463434661920221	0.03	0.04	0.0	0.0	SLC1A7	chr1	protein_coding	solute carrier family 1 (glutamate transporter), member 7
ENSG00000268364.1	-1.5567412466026	-1.4805852528343	0.00125696063624393	0.0462064465064877	0.27	0.19	0.1	0.06	SMC5-AS1	chr9	antisense	SMC5 antisense RNA 1 (head to head)
ENSG00000186897.4	0.89014462766326	1.12651477682927	0.000353536311406239	0.0202647572648746	0.68	0.54	0.93	1.31	C1QL4	chr12	protein_coding	complement component 1, q subcomponent-like 4
ENSG00000279792.1	1.94397608958293	-1.27585780001393	9.94796104842385e-05	0.00863864258228998	0.02	0.08	0.03	0.36	RP11-893F2.18	chr17	TEC	--
ENSG00000096872.15	1.55273515685109	-0.968673485742252	0.000181471034783643	0.0127134924948425	0.03	0.1	0.18	0.23	IFT74	chr9	protein_coding	intraflagellar transport 74
ENSG00000254419.1	2.23829007510079	-1.0561722409338	2.34630545687231e-06	0.000479241151205103	0.23	0.19	0.97	1.03	RP11-261P9.4	chr20	sense_intronic	--
ENSG00000253125.1	5.57724055901887	-2.92571675657764	0.00118999923298831	0.0443634161357235	0.0	0.0	0.0	0.11	RP11-459E5.1	chr8	processed_transcript	--
ENSG00000124227.5	-5.97804579327009	-2.84013353259992	8.85481993690031e-05	0.00795124450309154	0.08	0.23	0.0	0.0	ANKRD60	chr20	protein_coding	ankyrin repeat domain 60
ENSG00000276337.1	0.841081531007772	0.796163074311829	0.00111750183487106	0.0440380750252719	0.22	0.29	0.41	0.49	RP11-106D4.2	chr16	sense_intronic	--
ENSG00000180815.14	1.3941434580642	-0.989048421143935	0.00127175005687486	0.0463434661920221	0.06	0.04	0.16	0.11	MAP3K15	chrX	protein_coding	mitogen-activated protein kinase kinase kinase 15
ENSG00000251127.2	-2.14650039320491	-1.51394142176955	2.49940769896432e-05	0.0030717296991848	0.12	0.2	0.02	0.04	RP11-280G9.1	chr8	lincRNA	--
ENSG00000282100.1	-4.03868274989447	-2.59855206393225	0.000123080715271584	0.00988873425411914	0.05	0.19	0.01	0.0	HSP90AB4P	chr15	processed_pseudogene	heat shock protein 90kDa alpha (cytosolic), class B member 4, pseudogene
ENSG00000227811.2	3.10538935584932	-1.01656191730733	3.12827616942994e-09	1.62022360746689e-06	0.04	0.03	0.36	0.25	FAM212B-AS1	chr1	antisense	FAM212B antisense RNA 1
ENSG00000172061.8	1.30075368081579	1.14506313160736	1.60086257316571e-07	5.15904645245537e-05	0.12	0.23	0.32	0.54	LRRC15	chr3	protein_coding	leucine rich repeat containing 15
ENSG00000277200.1	-0.851337466545592	1.49017723005178	0.000256105056726391	0.0165805157707416	1.17	0.78	0.77	0.33	RP11-74E22.8	chr17	lincRNA	--
ENSG00000188089.13	5.58206727108121	-2.92304743460581	0.00061847456683579	0.0286732722147637	0.0	0.0	0.01	0.04	PLA2G4E	chr15	protein_coding	phospholipase A2, group IVE
ENSG00000104856.13	1.00263802295106	4.48459913948468	6.02126166602716e-08	2.29790359686121e-05	4.64	6.3	10.47	11.63	RELB	chr19	protein_coding	v-rel avian reticuloendotheliosis viral oncogene homolog B
ENSG00000225766.8	-6.41443788886985	-2.54118720572053	3.69703982078327e-06	0.000683031543420236	0.13	0.23	0.0	0.0	DHRS4L1	chr14	transcribed_unprocessed_pseudogene	dehydrogenase/reductase (SDR family) member 4 like 1
ENSG00000258429.1	0.919777833648404	1.22838617879098	0.000165348639207928	0.0120824770907216	1.35	0.97	1.91	2.44	PDF	chr16	protein_coding	peptide deformylase (mitochondrial)
ENSG00000261490.1	0.982858730349009	0.875189316582453	0.000155814923904692	0.0117950822540434	0.25	0.31	0.45	0.68	RP11-448G15.3	chr4	sense_overlapping	--
ENSG00000112218.8	5.58206727108121	-2.92304743460581	0.00061847456683579	0.0286732722147637	0.0	0.0	0.01	0.03	GPR63	chr6	protein_coding	G protein-coupled receptor 63
ENSG00000274270.1	-2.07093442792736	-1.97547012512572	0.00102769408246126	0.0417912089015601	0.05	0.16	0.04	0.01	RP11-34F20.7	chr13	sense_intronic	--
ENSG00000135898.9	5.95579279918159	-2.67679127585345	8.85481993690031e-05	0.00795124450309154	0.0	0.0	0.01	0.07	GPR55	chr2	protein_coding	G protein-coupled receptor 55
ENSG00000169239.12	-0.721167786191008	5.97852422946367	6.14479357076711e-05	0.00614564112850101	10.86	8.65	7.01	4.9	CA5B	chrX	protein_coding	carbonic anhydrase VB, mitochondrial
ENSG00000175318.11	1.82141358944598	0.294406250287294	5.83238154383296e-09	2.8671592253785e-06	0.2	0.07	0.37	0.54	GRAMD2	chr15	protein_coding	GRAM domain containing 2
ENSG00000107201.9	0.772823206750084	3.70881244771083	4.76186103632974e-05	0.0049680941545938	1.83	1.91	2.93	3.5	DDX58	chr9	protein_coding	DEAD (Asp-Glu-Ala-Asp) box polypeptide 58
ENSG00000198960.10	0.750961813291084	3.33461636735302	0.000109083815578596	0.00925107306152515	3.56	3.0	4.54	6.52	ARMCX6	chrX	protein_coding	armadillo repeat containing, X-linked 6
ENSG00000149781.12	-1.81948226818653	-1.40737899407259	0.000145192929154076	0.011170227366538	0.18	0.18	0.05	0.05	FERMT3	chr11	protein_coding	fermitin family member 3
ENSG00000240006.1	-3.86237811601684	-2.71423319420464	0.000398574270593648	0.0216873398333016	0.27	0.88	0.08	0.0	RP11-200A1.1	chr3	lincRNA	--
ENSG00000273432.1	-2.6992017446321	-2.4848419846695	0.00035678947147547	0.0203707122651074	0.16	0.05	0.01	0.02	RP5-1165K10.2	chr7	processed_transcript	--
ENSG00000168918.13	1.34085618032976	0.421511411317264	2.17829186919408e-06	0.000451279838386465	0.08	0.14	0.37	0.23	INPP5D	chr2	protein_coding	inositol polyphosphate-5-phosphatase, 145kDa
ENSG00000254656.1	2.23801874797403	-2.14145726091606	0.000909639198832931	0.0380161027708218	0.0	0.02	0.07	0.05	RTL1	chr14	protein_coding	retrotransposon-like 1
ENSG00000280047.1	-2.71730692665833	-0.954718806095066	4.15542648969598e-09	2.1144559632832e-06	0.25	0.3	0.09	0.01	CTC-463A16.1	chr5	TEC	--
ENSG00000172986.12	-0.675681359077745	2.44366243687393	0.0010739148841678	0.0426682565758944	1.83	1.65	1.34	0.87	GXYLT2	chr3	protein_coding	glucoside xylosyltransferase 2
ENSG00000132205.10	2.02119298383261	-1.33899442351647	9.94796104842385e-05	0.00863864258228998	0.04	0.0	0.07	0.08	EMILIN2	chr18	protein_coding	elastin microfibril interfacer 2
ENSG00000182771.17	1.77249232324079	-0.508663824022556	2.95405500849757e-06	0.000580852819055451	0.05	0.04	0.13	0.16	GRID1	chr10	protein_coding	glutamate receptor, ionotropic, delta 1
ENSG00000141314.12	1.26411557666753	-0.345895652391009	0.000277329984832829	0.0174862584349812	0.05	0.1	0.14	0.22	RHBDL3	chr17	protein_coding	rhomboid, veinlet-like 3 (Drosophila)
ENSG00000228709.1	4.47627343686999	-1.92310298615132	6.61011543943191e-08	2.45794600263184e-05	0.0	0.02	0.42	0.31	AP001065.15	chr21	lincRNA	--
ENSG00000011465.16	-1.26222406150167	-0.736494006421805	0.000489507916778962	0.0250400134360794	0.1	0.03	0.03	0.03	DCN	chr12	protein_coding	decorin
ENSG00000246174.7	-0.903893928523183	0.722335609394589	0.000599377308384917	0.0286732722147637	0.46	0.42	0.26	0.22	KCTD21-AS1	chr11	antisense	KCTD21 antisense RNA 1
ENSG00000259865.1	0.70851645975921	2.0553993954449	0.000881046545963027	0.037034600027698	1.64	2.54	3.18	3.75	RP11-488L18.10	chr1	lincRNA	--
ENSG00000175262.14	6.13060459472406	-2.55726231475718	1.30476305025474e-05	0.00191128017725194	0.0	0.0	0.07	0.06	C1orf127	chr1	protein_coding	chromosome 1 open reading frame 127
ENSG00000175414.6	-1.648818938224	-1.51837867832695	0.000928977973228765	0.0386572125330374	0.02	0.05	0.01	0.01	ARL10	chr5	protein_coding	ADP-ribosylation factor-like 10
ENSG00000117318.8	0.623848756354114	5.27148291286626	0.000573819923548709	0.0286611820045901	17.78	23.4	27.8	36.09	ID3	chr1	protein_coding	inhibitor of DNA binding 3, dominant negative helix-loop-helix protein
ENSG00000233012.2	1.63910751825711	-0.900540213379914	9.22512294453752e-05	0.00817949712438519	0.08	0.11	0.25	0.35	HDAC1P2	chr1	transcribed_processed_pseudogene	histone deacetylase 1 pseudogene 2
ENSG00000141968.7	0.819302561028648	1.23526355250338	0.000773623203416919	0.0332417294694879	0.52	0.4	0.68	0.94	VAV1	chr19	protein_coding	vav 1 guanine nucleotide exchange factor
ENSG00000237380.6	3.35346360367543	-2.72065718052479	0.0012910467757259	0.0463434661920221	0.02	0.0	0.16	0.06	HOXD-AS2	chr2	antisense	HOXD cluster antisense RNA 2
ENSG00000244617.2	-2.01901549913929	-1.58721366739574	0.000139518947675374	0.0109072980010149	0.17	0.2	0.08	0.02	ASPRV1	chr2	protein_coding	aspartic peptidase, retroviral-like 1
ENSG00000267327.1	-1.10022211910527	-0.38373892600491	0.000963447587171508	0.0399768724153397	0.62	1.14	0.26	0.55	CTD-2008L17.1	chr18	lincRNA	--
ENSG00000214553.9	1.42399990169368	-0.426787197625089	6.25819882161737e-05	0.0062375532172574	0.02	0.08	0.08	0.21	LRRC37A11P	chr17	transcribed_unprocessed_pseudogene	leucine rich repeat containing 37, member A11, pseudogene
ENSG00000251364.6	-2.83177841036089	-2.77725127233031	0.0012910467757259	0.0463434661920221	0.02	0.03	0.0	0.01	CTD-2516F10.2	chr11	antisense	--
ENSG00000272057.1	6.27329538139274	-2.45486110704941	6.93468134871203e-06	0.00115593964274738	0.0	0.0	0.59	0.5	CTB-40H15.4	chr5	lincRNA	--
ENSG00000197540.7	4.21977387742057	-2.11403276613443	1.34358671229101e-05	0.00193768756974434	0.03	0.0	0.14	0.41	GZMM	chr19	protein_coding	granzyme M (lymphocyte met-ase 1)
ENSG00000225913.2	-3.20414720147956	-2.54285621003777	0.000614758319301607	0.0286732722147637	0.22	0.57	0.09	0.0	RP11-57C13.6	chr10	lincRNA	--
ENSG00000279652.1	5.47740652666465	-2.98839345094982	0.00118999923298831	0.0443634161357235	0.0	0.0	0.01	0.02	RP1-78B3.1	chr22	lincRNA	--
ENSG00000274026.1	-1.12897003760377	0.686095895384038	1.47350344508046e-05	0.00208475580102994	1.01	1.3	0.49	0.57	FAM27E3	chr9	transcribed_processed_pseudogene	family with sequence similarity 27, member E3
ENSG00000282301.1	5.47008837227884	-2.9924236427593	0.00118999923298831	0.0443634161357235	0.0	0.0	0.02	0.09	CYP3A7-CYP3A51P	chr7	protein_coding	CYP3A7-CYP3A51P readthrough
ENSG00000277151.1	2.08366882167774	-1.6165846534309	8.08811234849801e-05	0.0075430099857182	0.0	0.03	0.08	0.06	RP11-380B4.3	chr13	lincRNA	--
ENSG00000115252.18	-1.60841045054083	-1.35240421759292	0.00110090126113329	0.0435020983350271	0.08	0.07	0.04	0.01	PDE1A	chr2	protein_coding	phosphodiesterase 1A, calmodulin-dependent
ENSG00000105610.4	-6.48465727560792	-2.48961819011706	1.97697514072874e-06	0.000415508601316641	0.08	0.2	0.0	0.0	KLF1	chr19	protein_coding	Kruppel-like factor 1 (erythroid)
ENSG00000131864.10	2.47219199978367	-1.9671767386319	0.00062502322494176	0.0286838190129918	0.03	0.0	0.02	0.12	USP29	chr19	protein_coding	ubiquitin specific peptidase 29
ENSG00000187486.5	2.04996390274032	-0.677747881361057	4.37084416435741e-07	0.00012551679618121	0.06	0.06	0.18	0.32	KCNJ11	chr11	protein_coding	potassium channel, inwardly rectifying subfamily J, member 11
ENSG00000189001.10	2.62375593047266	-1.39973760539025	7.61686022165257e-07	0.000197249476668581	0.0	0.07	0.16	0.29	SBSN	chr19	protein_coding	suprabasin
ENSG00000236453.5	2.80588740677599	-2.46422061220389	0.00105756264913942	0.0422500648424788	0.0	0.04	0.02	0.3	AC003092.1	chr7	lincRNA	--
ENSG00000230184.1	5.86834200922954	-2.73602619774576	0.000168714771126129	0.0120824770907216	0.0	0.0	0.0	0.78	SMYD3-IT1	chr1	sense_intronic	SMYD3 intronic transcript 1
ENSG00000236548.1	-1.46358003860749	-0.709812349372845	5.7812469361199e-05	0.00587438746815265	0.23	0.1	0.04	0.07	RNF217-AS1	chr6	antisense	RNF217 antisense RNA 1 (head to head)
ENSG00000181215.12	-0.824006700374524	1.85147212427774	0.000268910934752209	0.0172321438128415	0.73	0.72	0.66	0.18	C4orf50	chr4	protein_coding	chromosome 4 open reading frame 50
ENSG00000026559.13	6.11663294360343	-2.56508632092402	2.46253862871888e-05	0.00303929661222819	0.0	0.0	0.03	0.13	KCNG1	chr20	protein_coding	potassium channel, voltage gated modifier subfamily G, member 1
ENSG00000162894.11	0.913427393503683	0.319950555070976	0.00106261641115964	0.0423935713745174	0.15	0.53	0.69	0.66	FCMR	chr1	protein_coding	Fc fragment of IgM receptor
ENSG00000272056.1	-3.04811205587142	-1.93676070784898	1.83803199985531e-05	0.00249113458522446	0.24	0.75	0.14	0.0	RP11-503P10.1	chr2	antisense	--
ENSG00000143028.8	1.66417062407183	0.636202261854771	5.29115252224296e-09	2.64594116819198e-06	0.24	0.1	0.5	0.55	SYPL2	chr1	protein_coding	synaptophysin-like 2
ENSG00000226792.6	5.87543480541325	-2.73207457520834	0.000168714771126129	0.0120824770907216	0.0	0.0	0.02	0.08	LINC00371	chr13	lincRNA	long intergenic non-protein coding RNA 371
ENSG00000271989.1	5.96520222772762	-2.67154011822134	8.85481993690031e-05	0.00795124450309154	0.0	0.0	0.14	0.26	RP4-736L20.3	chr1	antisense	--
ENSG00000224388.1	-1.0211331760152	0.128456460321854	0.000506301546323213	0.0258080317215439	4.22	2.26	1.7	1.47	BACE2-IT1	chr21	antisense	BACE2 intronic transcript 1
ENSG00000179388.8	2.54950462740102	-0.493702336905051	1.83966573680647e-10	1.15994923978989e-07	0.01	0.05	0.31	0.12	EGR3	chr8	protein_coding	early growth response 3
ENSG00000279164.1	-2.19955921583121	-2.07831504011715	0.000394609241656421	0.0216873398333016	0.26	0.06	0.02	0.04	RP4-737E23.5	chr20	TEC	--
ENSG00000148677.6	1.33007757012236	-0.145554932334595	3.43556583045922e-05	0.00403421665371009	0.04	0.34	0.37	0.64	ANKRD1	chr10	protein_coding	ankyrin repeat domain 1 (cardiac muscle)
ENSG00000166963.12	0.804091125282612	4.2113457627522	1.6020914902473e-05	0.00224478558372622	1.12	1.03	1.74	2.03	MAP1A	chr15	protein_coding	microtubule-associated protein 1A
ENSG00000138080.13	3.48954957586794	-1.54011669467937	2.62280572153106e-08	1.13540085294458e-05	0.0	0.02	0.11	0.11	EMILIN1	chr2	protein_coding	elastin microfibril interfacer 1
ENSG00000122694.15	0.863527774950204	0.779321548555287	0.00104366583575182	0.0419258779780412	0.53	0.38	0.79	0.87	GLIPR2	chr9	protein_coding	GLI pathogenesis-related 2
ENSG00000280231.1	-3.2278401434023	-2.5342376034744	0.00035678947147547	0.0203707122651074	0.79	0.14	0.05	0.04	LA16c-380F5.3	chr16	TEC	--
ENSG00000139625.12	0.742153134756077	2.74905938286221	0.000225094453980682	0.0149055697334605	1.01	0.84	1.7	1.4	MAP3K12	chr12	protein_coding	mitogen-activated protein kinase kinase kinase 12
ENSG00000225077.2	1.0461638745547	0.308887758531178	0.00028479518581021	0.0177638700413749	0.37	0.4	0.98	0.63	LINC00337	chr1	lincRNA	long intergenic non-protein coding RNA 337
ENSG00000247151.6	-3.0538948914123	-2.25131367256704	4.0125470722062e-05	0.0044250918358277	0.11	0.15	0.01	0.02	CSTF3-AS1	chr11	antisense	CSTF3 antisense RNA 1 (head to head)
ENSG00000259727.1	1.72410118017381	-1.31325553421175	0.000590980957018663	0.0286732722147637	0.11	0.11	0.42	0.31	RP11-1069G10.2	chr15	lincRNA	--
ENSG00000273445.1	-3.67180379648098	-2.83494590042671	0.0012910467757259	0.0463434661920221	0.4	0.2	0.04	0.0	RP11-1399P15.1	chr2	antisense	--
ENSG00000112812.15	1.02858295473976	0.869250240956325	5.93306831885416e-05	0.00595441915294277	0.3	0.4	0.69	0.77	PRSS16	chr6	protein_coding	protease, serine, 16 (thymus)
ENSG00000003436.14	5.96520222772762	-2.67154011822134	8.85481993690031e-05	0.00795124450309154	0.0	0.0	0.03	0.05	TFPI	chr2	protein_coding	tissue factor pathway inhibitor (lipoprotein-associated coagulation inhibitor)
ENSG00000135424.15	1.17482862350001	-0.702563950030691	0.00129494307365003	0.0463822402898151	0.04	0.08	0.23	0.07	ITGA7	chr12	protein_coding	integrin, alpha 7
ENSG00000124243.17	0.815401340435364	2.23363613603842	0.000115435806231737	0.00954660067097917	0.4	0.42	0.74	0.72	BCAS4	chr20	protein_coding	breast carcinoma amplified sequence 4
ENSG00000234981.1	-2.37047710544362	-2.15754057965667	0.000987158461972378	0.0407276586501378	0.48	0.22	0.14	0.0	RP11-534L20.4	chr1	processed_pseudogene	--
ENSG00000260280.5	1.00606656733986	1.18874261468892	4.53383751860035e-05	0.00489940396553201	0.68	0.36	1.04	1.03	SLX1B-SULT1A4	chr16	processed_transcript	SLX1B-SULT1A4 readthrough (NMD candidate)
ENSG00000243289.1	2.10843067419876	-1.28364258378916	4.64405913763953e-05	0.00489940396553201	0.3	0.3	0.86	1.69	CTGLF8P	chr10	unprocessed_pseudogene	centaurin, gamma-like family, member 8 pseudogene
ENSG00000272088.1	3.44623627037477	-2.66147888931994	0.00071743549767875	0.0311971501869182	0.07	0.0	0.64	0.23	RP11-168F9.2	chr1	lincRNA	--
ENSG00000276116.2	-3.87729384226288	-2.70722776904826	0.000398574270593648	0.0216873398333016	0.18	0.07	0.01	0.0	FUT8-AS1	chr14	antisense	FUT8 antisense RNA 1
ENSG00000177791.11	6.34773280895754	-2.40177035525264	1.97697514072874e-06	0.000415508601316641	0.0	0.0	0.2	0.09	MYOZ1	chr10	protein_coding	myozenin 1
ENSG00000139970.16	5.57965225044657	-2.92438260991248	0.00118999923298831	0.0443634161357235	0.0	0.0	0.01	0.05	RTN1	chr14	protein_coding	reticulon 1
ENSG00000146166.16	-1.55248866060077	-1.03882392376695	0.000181471034783643	0.0127134924948425	0.12	0.09	0.03	0.04	LGSN	chr6	protein_coding	lengsin, lens protein with glutamine synthetase domain
ENSG00000115738.9	1.03502137397951	1.71143741573188	3.69303045976366e-06	0.000683031543420236	0.68	0.97	1.99	1.45	ID2	chr2	protein_coding	inhibitor of DNA binding 2, dominant negative helix-loop-helix protein
ENSG00000196739.14	0.680892448365607	3.89526522421771	0.000287990012089245	0.0178862147979367	1.19	1.29	1.87	2.13	COL27A1	chr9	protein_coding	collagen, type XXVII, alpha 1
ENSG00000102879.15	2.03699563685548	-1.82061910536118	0.00103959100006857	0.0418201073037294	0.04	0.03	0.17	0.15	CORO1A	chr16	protein_coding	coronin, actin binding protein, 1A
ENSG00000086570.12	2.97455150855541	-1.93200818141233	1.28440010580941e-05	0.00191128017725194	0.0	0.0	0.01	0.03	FAT2	chr5	protein_coding	FAT atypical cadherin 2
ENSG00000100342.20	1.8246420518042	2.2186812304918	1.59106978943145e-16	3.54979909020536e-13	0.51	0.57	1.6	2.27	APOL1	chr22	protein_coding	apolipoprotein L, 1
ENSG00000248283.2	5.70030578538774	-2.84894211421615	0.000322499420378143	0.0187075463772953	0.0	0.0	0.18	0.11	CCNL2P1	chr4	processed_pseudogene	cyclin L2 pseudogene 1
ENSG00000056487.15	1.68643648834816	0.0217456616603054	3.14850320462795e-07	9.41434916979682e-05	0.13	0.07	0.26	0.36	PHF21B	chr22	protein_coding	PHD finger protein 21B
ENSG00000153253.15	5.58933237858431	-2.91903572446691	0.00061847456683579	0.0286732722147637	0.0	0.0	0.01	0.02	SCN3A	chr2	protein_coding	sodium channel, voltage gated, type III alpha subunit
ENSG00000248668.2	-2.46155452340009	-1.56051371232016	5.8919122488532e-06	0.00100522954626905	0.25	0.26	0.05	0.04	OXCT1-AS1	chr5	processed_transcript	OXCT1 antisense RNA 1
ENSG00000279985.1	-5.6478526057056	-3.04791166483756	0.00061847456683579	0.0286732722147637	0.08	0.04	0.0	0.0	CTC-436P18.4	chr5	TEC	--
ENSG00000157601.13	1.52870523476323	-0.500615474357551	2.96674031118842e-05	0.00354833393216112	0.08	0.06	0.2	0.2	MX1	chr21	protein_coding	MX dynamin-like GTPase 1
ENSG00000142973.12	-5.65224880683981	-3.04588108126832	0.00061847456683579	0.0286732722147637	0.11	0.02	0.0	0.0	CYP4B1	chr1	protein_coding	cytochrome P450, family 4, subfamily B, polypeptide 1
ENSG00000228649.8	1.16189108053811	1.45954044577532	7.22884792775512e-07	0.000188887842609558	0.61	0.7	1.37	1.57	AC005682.5	chr7	processed_transcript	--
ENSG00000143217.8	1.09776239791242	2.20952529874693	3.32281439300992e-07	9.83417435253671e-05	0.78	0.62	1.33	1.67	PVRL4	chr1	protein_coding	poliovirus receptor-related 4
ENSG00000165591.6	2.44074752202831	-1.99854668366287	0.00062502322494176	0.0286838190129918	0.01	0.03	0.09	0.18	FAAH2	chrX	protein_coding	fatty acid amide hydrolase 2
ENSG00000280078.1	3.43665677935316	-2.66906570436503	0.00071743549767875	0.0311971501869182	0.0	0.01	0.03	0.04	RP11-361H10.5	chr14	TEC	--
ENSG00000152154.10	-7.06581390187046	-2.04335720208823	2.44960873345117e-09	1.29179003100032e-06	0.16	0.26	0.0	0.0	TMEM178A	chr2	protein_coding	transmembrane protein 178A
ENSG00000165730.14	1.31311635043623	1.38238325820525	4.56190044641376e-08	1.78801838578087e-05	0.36	0.33	0.79	0.92	STOX1	chr10	protein_coding	storkhead box 1
ENSG00000121653.11	1.07331609759151	1.41504938847194	4.990236850834e-06	0.0008879560099484	0.41	0.41	0.89	0.85	MAPK8IP1	chr11	protein_coding	mitogen-activated protein kinase 8 interacting protein 1
ENSG00000267838.2	-3.86450140912518	-2.71323422559807	0.000398574270593648	0.0216873398333016	0.12	0.27	0.03	0.0	AC008746.12	chr19	lincRNA	--
ENSG00000185669.5	4.4128606820913	-1.97788688788677	1.16853468022373e-07	4.0347833172868e-05	0.0	0.01	0.36	0.03	SNAI3	chr16	protein_coding	snail family zinc finger 3
ENSG00000167995.15	-2.7893934468675	0.213627403158958	9.9079445034816e-17	2.3947501864915e-13	0.63	0.06	0.1	0.0	BEST1	chr11	protein_coding	bestrophin 1
ENSG00000281881.1	4.10423038538337	-1.49831772528326	1.39887320955449e-09	7.65526765470161e-07	0.0	0.06	0.45	0.82	SPRY4-IT1	chr5	lincRNA	SPRY4 intronic transcript 1
ENSG00000110446.9	5.48967268898498	-2.98165540417614	0.00061847456683579	0.0286732722147637	0.0	0.0	0.11	0.02	SLC15A3	chr11	protein_coding	solute carrier family 15 (oligopeptide transporter), member 3
ENSG00000196814.14	3.24726470835429	-0.710894054353829	3.51812679298338e-12	2.83443748621361e-09	0.0	0.02	0.1	0.14	MVB12B	chr9	protein_coding	multivesicular body subunit 12B
ENSG00000179299.16	5.7027264382551	-2.84760588653717	0.000322499420378143	0.0187075463772953	0.0	0.0	0.05	0.02	NSUN7	chr4	protein_coding	NOP2/Sun domain family, member 7
ENSG00000163508.12	1.62718794807024	-1.0012802582759	9.70566816267053e-05	0.00847901202982217	0.01	0.08	0.15	0.15	EOMES	chr3	protein_coding	eomesodermin
ENSG00000144893.12	-3.21044255738657	-2.53987950798437	0.000614758319301607	0.0286732722147637	0.02	0.02	0.0	0.0	MED12L	chr3	protein_coding	mediator complex subunit 12-like
ENSG00000065717.14	0.740612291397531	1.88684924458172	0.000743082527152747	0.0320719726451462	0.95	0.64	1.75	0.92	TLE2	chr19	protein_coding	transducin-like enhancer of split 2
ENSG00000183396.3	-1.7110852312713	-1.47703425778934	0.000307331530222653	0.0187075463772953	0.89	0.42	0.24	0.16	TMEM89	chr3	protein_coding	transmembrane protein 89
ENSG00000132639.12	1.25697492105079	1.24025013042784	2.02810554312163e-07	6.32507238416127e-05	0.42	0.62	1.34	1.19	SNAP25	chr20	protein_coding	synaptosomal-associated protein, 25kDa
ENSG00000279535.1	1.54482068698178	-0.75322393393179	0.000112758856103457	0.00937093943388156	0.16	0.67	0.78	1.73	AC113188.2	chr8	TEC	--
ENSG00000176170.13	0.585900475894396	5.6858780079359	0.00114247147648172	0.0443634161357235	10.03	13.24	14.01	21.15	SPHK1	chr17	protein_coding	sphingosine kinase 1
ENSG00000278959.1	-2.85169352347374	-1.4319208075899	1.2191346729082e-07	4.15997435917993e-05	0.14	0.26	0.04	0.02	RP11-455I9.1	chr7	TEC	--
ENSG00000138185.16	2.25546402483802	-0.915348905007817	5.82141539277519e-07	0.000155339784089052	0.02	0.0	0.04	0.05	ENTPD1	chr10	protein_coding	ectonucleoside triphosphate diphosphohydrolase 1
ENSG00000271980.1	-2.68471962066112	-1.96194748462586	1.83803199985531e-05	0.00249113458522446	0.23	0.04	0.01	0.03	CTD-2256P15.4	chr5	antisense	--
ENSG00000273045.5	2.15105835761521	-0.457186875746549	8.2165871614774e-09	3.90678514805722e-06	0.0	0.21	0.46	0.57	C2orf15	chr2	protein_coding	chromosome 2 open reading frame 15
ENSG00000227805.1	-5.52089695129615	-3.12296027530801	0.00118999923298831	0.0443634161357235	0.58	0.0	0.0	0.0	RP11-248J23.5	chr10	processed_pseudogene	--
ENSG00000073146.15	1.14995268953073	-0.312139163211897	0.00126650343260156	0.0463434661920221	0.1	0.04	0.12	0.18	MOV10L1	chr22	protein_coding	Mov10 RISC complex RNA helicase like 1
ENSG00000161509.13	2.37969343079292	-1.07448985299664	1.41062527683028e-06	0.000317161050613841	0.03	0.02	0.04	0.19	GRIN2C	chr17	protein_coding	glutamate receptor, ionotropic, N-methyl D-aspartate 2C
ENSG00000255559.1	5.47740652666465	-2.98839345094982	0.00118999923298831	0.0443634161357235	0.0	0.0	0.03	0.04	ZNF252P-AS1	chr8	antisense	ZNF252P antisense RNA 1
ENSG00000239713.7	3.17037269136954	-2.21909972392564	4.0125470722062e-05	0.0044250918358277	0.0	0.02	0.21	0.07	APOBEC3G	chr22	protein_coding	apolipoprotein B mRNA editing enzyme, catalytic polypeptide-like 3G
ENSG00000273145.1	-0.849824996897384	0.82323872821321	0.000946719288747756	0.0393390347433237	2.34	0.89	1.24	0.57	CITF22-92A6.1	chr22	lincRNA	--
ENSG00000056558.10	0.713371628778317	3.87675725404386	0.000148444380879684	0.0113601077124917	1.18	1.72	1.88	2.92	TRAF1	chr9	protein_coding	TNF receptor-associated factor 1
ENSG00000250878.3	5.68345271681277	-2.85826724244018	0.00061847456683579	0.0286732722147637	0.0	0.0	0.01	0.1	METTL21EP	chr13	transcribed_unprocessed_pseudogene	methyltransferase like 21E, pseudogene
ENSG00000030419.16	0.988384410354597	0.407374931897904	0.0005849430091098	0.0286732722147637	0.09	0.06	0.14	0.14	IKZF2	chr2	protein_coding	IKAROS family zinc finger 2 (Helios)
ENSG00000145861.7	5.88017866607295	-2.72943527122391	0.000168714771126129	0.0120824770907216	0.0	0.0	0.05	0.08	C1QTNF2	chr5	protein_coding	C1q and tumor necrosis factor related protein 2
ENSG00000270482.1	-5.5098308510789	-3.12804901813354	0.00118999923298831	0.0443634161357235	0.22	0.18	0.0	0.0	RP11-131L12.2	chr12	lincRNA	--
ENSG00000135346.8	2.22328622109454	2.26785688053526	1.48865879530806e-22	6.16815138558787e-19	1.17	0.62	3.28	4.97	CGA	chr6	protein_coding	glycoprotein hormones, alpha polypeptide
ENSG00000234494.7	-0.934740883097237	0.246561633032765	0.00122828397669173	0.0453823547260725	0.5	0.78	0.35	0.33	SP2-AS1	chr17	antisense	SP2 antisense RNA 1
ENSG00000115009.11	5.57965225044657	-2.92438260991248	0.00118999923298831	0.0443634161357235	0.0	0.0	0.03	0.25	CCL20	chr2	protein_coding	chemokine (C-C motif) ligand 20
ENSG00000200241.1	5.47496369525111	-2.98973789864062	0.00118999923298831	0.0443634161357235	0.0	0.0	0.81	1.26	Y_RNA	chr2	misc_RNA	--
ENSG00000225431.1	1.58589204345335	-0.935270686097395	0.000174180993082041	0.0123519450448692	0.11	0.11	0.24	0.4	AP001626.1	chr21	lincRNA	--
ENSG00000271503.5	1.46335067872658	0.548272803861221	2.00051519592749e-07	6.30684160246531e-05	0.39	0.47	0.99	1.41	CCL5	chr17	protein_coding	chemokine (C-C motif) ligand 5
ENSG00000276007.1	1.32132241545384	-0.657018322420469	0.000373529597351534	0.0211598680499685	0.15	0.34	0.51	0.74	RP11-358L22.3	chr16	sense_intronic	--
ENSG00000230069.3	-1.44360049795059	-0.623587476239952	7.12446029866529e-05	0.00679729758231869	0.71	0.45	0.18	0.23	LRRC37A15P	chr4	processed_pseudogene	leucine rich repeat containing 37, member A15, pseudogene
ENSG00000261635.2	5.37073016717546	-3.05322714297597	0.00118999923298831	0.0443634161357235	0.0	0.0	0.34	0.0	RP11-618N24.1	chr15	processed_pseudogene	--
ENSG00000014257.15	1.00647337161663	0.973507893673254	6.3448860157887e-05	0.00630229705486081	0.2	0.37	0.51	0.64	ACPP	chr3	protein_coding	acid phosphatase, prostate
ENSG00000267096.1	1.48271119007741	-1.280157288025	0.000787488463922916	0.0335886991288533	0.1	0.27	0.92	0.24	CTD-2537I9.13	chr19	sense_intronic	--
ENSG00000269289.5	-3.04280546203333	-2.64709087380764	0.00105756264913942	0.0422500648424788	0.13	0.04	0.02	0.0	CTB-92J24.3	chr19	antisense	--
ENSG00000111186.12	5.97940623727361	-2.66363446245268	4.66223794816865e-05	0.00489940396553201	0.0	0.0	0.1	0.04	WNT5B	chr12	protein_coding	wingless-type MMTV integration site family, member 5B
ENSG00000142233.11	-5.75911351668605	-2.97886293025979	0.00061847456683579	0.0286732722147637	0.03	0.12	0.0	0.0	NTN5	chr19	protein_coding	netrin 5
ENSG00000235078.1	2.66145430504161	-1.57735969237843	1.17900975601053e-05	0.00181680389701253	0.08	0.04	0.14	0.63	AC142528.1	chr2	antisense	--
ENSG00000137507.11	-1.55423775223845	-0.910311503442006	8.94708018023203e-05	0.00800929362800771	0.16	0.13	0.05	0.05	LRRC32	chr11	protein_coding	leucine rich repeat containing 32
ENSG00000197019.4	0.849272397926964	4.10717739880692	5.52387586622827e-06	0.000953657712048123	4.64	5.18	7.64	10.18	SERTAD1	chr19	protein_coding	SERTA domain containing 1
ENSG00000254017.1	5.57724055901887	-2.92571675657764	0.00118999923298831	0.0443634161357235	0.0	0.0	0.0	0.18	IGHEP2	chr9	IG_C_pseudogene	immunoglobulin heavy constant epsilon P2 (pseudogene)
ENSG00000254910.1	-2.03663140525288	-0.993906012353566	1.95978819598517e-06	0.000415508601316641	1.99	1.38	0.46	0.36	RP11-326C3.7	chr11	antisense	--
ENSG00000147912.12	0.645176913469505	2.67394799607857	0.00132587825969787	0.0467831788859818	0.71	1.1	1.38	1.49	FBXO10	chr9	protein_coding	F-box protein 10
ENSG00000112852.6	1.52226151559169	-0.518468844615175	2.29627034284842e-05	0.00300004617225115	0.04	0.09	0.2	0.19	PCDHB2	chr5	protein_coding	protocadherin beta 2
ENSG00000267526.1	-3.66531838165581	-2.83796450397971	0.0012910467757259	0.0463434661920221	0.09	0.12	0.02	0.0	RP11-178C3.6	chr17	processed_pseudogene	--
ENSG00000173991.5	1.28404404086849	-0.161855904055063	0.000100586424314517	0.00868276384172096	0.15	0.22	0.52	0.43	TCAP	chr17	protein_coding	titin-cap
ENSG00000128284.19	2.40235409740836	-1.78276635823155	3.83417582220748e-05	0.00427919275222924	0.0	0.03	0.14	0.04	APOL3	chr22	protein_coding	apolipoprotein L, 3
ENSG00000163762.6	-5.65665636058975	-3.04384793934249	0.00061847456683579	0.0286732722147637	0.08	0.0	0.0	0.0	TM4SF18	chr3	protein_coding	transmembrane 4 L six family member 18
ENSG00000228446.2	5.48721249690553	-2.9830051256499	0.00118999923298831	0.0443634161357235	0.0	0.0	0.28	0.07	AC073052.1	chr2	processed_pseudogene	--
ENSG00000176658.16	0.895709400904198	0.578654183624056	0.00119652216764543	0.0444471494516977	0.15	0.11	0.23	0.24	MYO1D	chr17	protein_coding	myosin ID
ENSG00000241352.3	2.0842731980659	-1.99964165857512	0.000987158461972378	0.0407276586501378	0.0	0.14	0.21	0.46	RP11-392P7.1	chr12	processed_pseudogene	--
ENSG00000278716.1	-3.6826662837777	-2.8299025362464	0.00071743549767875	0.0311971501869182	0.34	0.0	0.02	0.0	LA16c-352F7.1	chr16	lincRNA	--
ENSG00000279576.1	-3.78892594156897	-2.76468612178603	0.000398574270593648	0.0216873398333016	0.24	0.0	0.01	0.0	MALAT1	chr11	protein_coding	metastasis associated lung adenocarcinoma transcript 1 (non-protein coding)
ENSG00000224358.1	-1.33559752241298	-0.359607295928874	8.20649005388045e-05	0.00762887940778041	0.51	0.35	0.18	0.16	RP11-466F5.8	chr1	antisense	--
ENSG00000140807.5	-0.962594221043727	1.24909168956215	3.65004041545541e-05	0.00412715781595823	0.28	0.34	0.11	0.21	NKD1	chr16	protein_coding	naked cuticle homolog 1 (Drosophila)
ENSG00000215899.3	3.80673666178878	-2.41738855647749	0.000123080715271584	0.00988873425411914	0.0	0.02	0.02	0.26	RP11-439L8.2	chr1	processed_pseudogene	--
ENSG00000188738.13	-1.28592219589176	-0.607905667743792	0.000606772331994123	0.0286732722147637	0.05	0.02	0.03	0.01	FSIP2	chr2	protein_coding	fibrous sheath interacting protein 2
ENSG00000246090.6	-1.26123662269929	-0.678979840030649	0.000710880584448122	0.0311971501869182	0.13	0.09	0.06	0.03	RP11-696N14.1	chr4	antisense	--
ENSG00000173805.15	0.810309707715213	1.97786324973485	0.000197399214544955	0.0136318257587188	0.39	0.41	0.55	0.86	HAP1	chr17	protein_coding	huntingtin-associated protein 1
ENSG00000104427.11	0.890211893196924	1.97685543127385	3.83598853806235e-05	0.00427919275222924	0.67	0.7	1.49	1.07	ZC2HC1A	chr8	protein_coding	zinc finger, C2HC-type containing 1A
ENSG00000133477.16	-0.840061642025527	1.48790338021474	0.000410773840717325	0.0221040528314755	0.17	0.21	0.17	0.05	FAM83F	chr22	protein_coding	family with sequence similarity 83, member F
ENSG00000165125.17	5.57724055901887	-2.92571675657764	0.00118999923298831	0.0443634161357235	0.0	0.0	0.0	0.07	TRPV6	chr7	protein_coding	transient receptor potential cation channel, subfamily V, member 6
ENSG00000205090.8	-2.18631709035467	-2.0796493103102	0.00062502322494176	0.0286838190129918	0.27	0.14	0.06	0.03	TMEM240	chr1	protein_coding	transmembrane protein 240
ENSG00000272843.1	-2.18382925895538	-2.08829565390982	0.00062502322494176	0.0286838190129918	0.34	0.43	0.03	0.12	RP11-313P13.5	chr7	antisense	--
ENSG00000142279.12	0.723563417772461	1.77199243121222	0.000968288633021714	0.0401203478745168	0.12	0.19	0.2	0.32	WTIP	chr19	protein_coding	Wilms tumor 1 interacting protein
ENSG00000158296.13	5.86834200922954	-2.73602619774576	0.000168714771126129	0.0120824770907216	0.0	0.0	0.0	0.06	SLC13A3	chr20	protein_coding	solute carrier family 13 (sodium-dependent dicarboxylate transporter), member 3
ENSG00000185339.8	1.92242156985116	-0.146193089195501	6.37397237242473e-08	2.40091811285463e-05	0.16	0.07	0.43	0.41	TCN2	chr22	protein_coding	transcobalamin II
ENSG00000273796.1	3.592485860524	-2.56524163322638	0.000398574270593648	0.0216873398333016	0.0	0.04	0.08	0.5	LL21NC02-21A1.1	chr21	lincRNA	--
ENSG00000166501.12	-2.07355932152425	-1.33373582459676	1.34951347775603e-05	0.00193768756974434	0.06	0.06	0.02	0.01	PRKCB	chr16	protein_coding	protein kinase C, beta
ENSG00000239953.3	3.42716904696361	-2.67432409041729	0.0012910467757259	0.0463434661920221	0.0	0.07	0.15	0.82	RN7SL273P	chr6	misc_RNA	RNA, 7SL, cytoplasmic 273, pseudogene
ENSG00000264301.1	5.78255047400748	-2.7938045488396	0.000322499420378143	0.0187075463772953	0.0	0.0	0.03	0.17	LINC01444	chr18	lincRNA	long intergenic non-protein coding RNA 1444
ENSG00000158457.5	1.45063613261695	1.47933234897129	7.34783071953242e-10	4.26232964378637e-07	0.42	0.87	1.78	1.84	TSPAN33	chr7	protein_coding	tetraspanin 33
ENSG00000241043.1	-3.13363697864032	-2.1948292569576	3.61473856678533e-05	0.00411144617219772	0.28	0.05	0.04	0.0	GVQW1	chr9	protein_coding	GVQW motif containing 1
ENSG00000112559.13	0.847681285578931	1.81971317574335	0.000106742758559566	0.00907908202129515	0.91	1.39	1.73	2.47	MDFI	chr6	protein_coding	MyoD family inhibitor
ENSG00000156113.20	-5.50542474855761	-3.13008000181382	0.00118999923298831	0.0443634161357235	0.01	0.02	0.0	0.0	KCNMA1	chr10	protein_coding	potassium channel, calcium activated large conductance subfamily M alpha, member 1
ENSG00000204642.13	3.72285245694861	-1.00906939357905	1.74922541146793e-11	1.23742765449307e-08	0.0	0.04	0.33	0.34	HLA-F	chr6	protein_coding	major histocompatibility complex, class I, F
ENSG00000160838.13	5.79450238565414	-2.78717395882689	0.000168714771126129	0.0120824770907216	0.0	0.0	0.08	0.07	LRRC71	chr1	protein_coding	leucine rich repeat containing 71
ENSG00000202150.1	3.42716904696361	-2.67432409041729	0.0012910467757259	0.0463434661920221	0.0	0.21	0.43	2.36	RNU6-407P	chr20	snRNA	RNA, U6 small nuclear 407, pseudogene
ENSG00000119630.13	0.790200627975381	1.54367771384521	0.000574911049336196	0.0286611820045901	0.77	0.88	1.15	1.7	PGF	chr14	protein_coding	placental growth factor
ENSG00000248098.10	4.55220547703177	-1.86151441864716	3.74600006992025e-08	1.50901369483287e-05	0.0	0.01	0.13	0.15	BCKDHA	chr19	protein_coding	branched chain keto acid dehydrogenase E1, alpha polypeptide
ENSG00000091831.21	3.96635206753356	-2.30598722884441	6.93400960727025e-05	0.00665940445858498	0.0	0.0	0.03	0.01	ESR1	chr6	protein_coding	estrogen receptor 1
ENSG00000221214.1	-5.51203824781607	-3.12703256056811	0.00118999923298831	0.0443634161357235	1.83	0.98	0.0	0.0	MIR548E	chr10	miRNA	microRNA 548e
ENSG00000279337.1	3.45427944202399	-2.00443262753302	2.15517199632488e-05	0.0028542743644478	0.13	0.11	0.56	2.19	CTD-2349P21.7	chr17	TEC	--
ENSG00000139998.14	1.385700282713	0.215367061173415	7.31122352249413e-06	0.00119578743571006	0.17	0.11	0.27	0.45	RAB15	chr14	protein_coding	RAB15, member RAS oncogene family
ENSG00000272789.1	1.4205582346627	-1.23408583135416	0.000787488463922916	0.0335886991288533	0.0	0.35	0.52	0.53	RP11-286H15.1	chr2	antisense	--
ENSG00000160951.3	-2.16756138451936	-1.17520828139902	2.08790636763256e-06	0.000435666448106582	0.49	0.33	0.06	0.11	PTGER1	chr19	protein_coding	prostaglandin E receptor 1 (subtype EP1), 42kDa
ENSG00000278109.1	1.7366966247221	-1.42872403530372	0.000445557719855011	0.0236251718365861	0.19	0.6	1.86	1.03	Metazoa_SRP	chr17	misc_RNA	--
ENSG00000172935.8	-0.890001183665775	0.645914375017823	0.000927532668763279	0.0386525251793249	0.35	0.86	0.31	0.36	MRGPRF	chr11	protein_coding	MAS-related GPR, member F
ENSG00000138646.8	1.54421993547311	3.25724115551433	9.74758880676637e-15	1.66305332794972e-11	1.18	1.1	3.06	3.63	HERC5	chr4	protein_coding	HECT and RLD domain containing E3 ubiquitin protein ligase 5
ENSG00000165805.9	6.11199832094951	-2.56768688511643	2.46253862871888e-05	0.00303929661222819	0.0	0.0	0.01	0.18	C12orf50	chr12	protein_coding	chromosome 12 open reading frame 50
ENSG00000237484.5	5.47740652666465	-2.98839345094982	0.00118999923298831	0.0443634161357235	0.0	0.0	0.02	0.02	AP000476.1	chr21	lincRNA	--
ENSG00000167711.13	1.08989484688	1.06091540446801	8.94971280774555e-06	0.00142624983668051	0.33	0.58	1.03	0.96	SERPINF2	chr17	protein_coding	serpin peptidase inhibitor, clade F (alpha-2 antiplasmin, pigment epithelium derived factor), member 2
ENSG00000265787.1	1.17342429041872	0.11029269099342	0.000125269359305811	0.0100367748544357	0.14	0.22	0.37	0.45	CYP4F35P	chr18	lincRNA	cytochrome P450, family 4, subfamily F, polypeptide 35, pseudogene
ENSG00000019582.14	3.63825796544913	-1.86344905245669	2.71630413440674e-06	0.000539614281605022	0.03	0.0	0.13	0.25	CD74	chr5	protein_coding	CD74 molecule, major histocompatibility complex, class II invariant chain
ENSG00000224599.1	5.47252431299748	-2.9910812954777	0.00118999923298831	0.0443634161357235	0.0	0.0	0.1	0.22	BMS1P12	chr9	unprocessed_pseudogene	BMS1 ribosome biogenesis factor pseudogene 12
ENSG00000268707.1	2.55567469982573	-2.22943032075077	0.000472926269171894	0.0243636829681379	0.0	0.13	0.35	0.52	RP11-247A12.7	chr9	lincRNA	--
ENSG00000253552.7	2.45248947888935	-1.73922301315742	0.000112735468517682	0.00937093943388156	0.01	0.02	0.05	0.09	HOXA-AS2	chr7	antisense	HOXA cluster antisense RNA 2
ENSG00000142694.6	1.18062727368399	0.482626092403986	2.04020077316094e-05	0.00275227828952372	0.38	0.88	1.42	1.55	EVA1B	chr1	protein_coding	eva-1 homolog B (C. elegans)
ENSG00000206113.7	2.02783311729458	-1.33279553137376	0.000145192929154076	0.011170227366538	0.05	0.01	0.04	0.19	RP11-503N18.1	chr4	lincRNA	--
ENSG00000028137.16	-0.741437530705709	2.58736275585271	0.000292745303636372	0.0180182135341421	1.85	1.61	1.31	0.78	TNFRSF1B	chr1	protein_coding	tumor necrosis factor receptor superfamily, member 1B
ENSG00000259257.1	-3.9469593690231	-2.65822215153933	0.000398574270593648	0.0216873398333016	0.0	0.55	0.04	0.0	RP11-616M17.1	chr15	processed_pseudogene	--
ENSG00000168539.3	3.20382991800742	-1.4241303923514	1.29952235218381e-07	4.27869653639219e-05	0.02	0.01	0.1	0.21	CHRM1	chr11	protein_coding	cholinergic receptor, muscarinic 1
ENSG00000137691.12	5.60885424420753	-2.90829226141587	0.000322499420378143	0.0187075463772953	0.0	0.0	0.12	0.0	C11orf70	chr11	protein_coding	chromosome 11 open reading frame 70
ENSG00000127954.12	-0.64656519532022	2.62811713504748	0.00127650101906087	0.0463434661920221	0.66	0.49	0.39	0.35	STEAP4	chr7	protein_coding	STEAP family member 4
ENSG00000103034.14	-1.25188104685056	-0.604256052519839	0.000606772331994123	0.0286732722147637	0.23	0.11	0.08	0.06	NDRG4	chr16	protein_coding	NDRG family member 4
ENSG00000175984.14	0.823014781753977	1.43720466570714	0.000407516900313323	0.0219695542317614	0.25	0.27	0.37	0.54	DENND2C	chr1	protein_coding	DENN/MADD domain containing 2C
ENSG00000258920.1	-1.40568542490355	-0.385954043473225	4.23567058422474e-05	0.00463590149527752	0.9	0.8	0.35	0.29	FOXN3-AS1	chr14	antisense	FOXN3 antisense RNA 1
ENSG00000179698.13	1.80595237727363	-0.700352588489074	5.06402607177962e-06	0.000895591537718879	0.03	0.03	0.09	0.12	KIAA1875	chr8	protein_coding	KIAA1875
ENSG00000176907.4	0.914113634246723	1.294599380487	7.53674389426473e-05	0.00714365097742661	0.35	1.12	1.53	1.34	C8orf4	chr8	protein_coding	chromosome 8 open reading frame 4
ENSG00000232311.1	-5.52089695129615	-3.12296027530801	0.00118999923298831	0.0443634161357235	0.58	0.0	0.0	0.0	RP1-249I4.2	chr6	lincRNA	--
ENSG00000113209.8	-5.6390940743988	-3.05196517938499	0.00061847456683579	0.0286732722147637	0.02	0.05	0.0	0.0	PCDHB5	chr5	protein_coding	protocadherin beta 5
ENSG00000205085.8	0.9332125654999	0.407413851758208	0.000879906821249044	0.037034600027698	0.14	0.12	0.28	0.21	FAM71F2	chr7	protein_coding	family with sequence similarity 71, member F2
ENSG00000239419.3	5.69065591832675	-2.85427684683046	0.000322499420378143	0.0187075463772953	0.0	0.0	0.3	0.59	RN7SL535P	chr7	misc_RNA	RNA, 7SL, cytoplasmic 535, pseudogene
ENSG00000154263.17	1.89988681139954	-1.73525695414773	0.00103022736052322	0.0417912089015601	0.01	0.01	0.04	0.06	ABCA10	chr17	protein_coding	ATP-binding cassette, sub-family A (ABC1), member 10
ENSG00000163395.16	1.47174631672821	2.48762903490858	2.40844385872845e-12	2.1168032023806e-09	0.17	0.24	0.41	0.75	IGFN1	chr1	protein_coding	immunoglobulin-like and fibronectin type III domain containing 1
ENSG00000165995.18	3.21333058198613	-1.75296301674886	2.54812791904634e-06	0.000516824490657483	0.01	0.0	0.1	0.04	CACNB2	chr10	protein_coding	calcium channel, voltage-dependent, beta 2 subunit
ENSG00000227517.6	6.52235405206404	-2.26980430119281	5.7042898129332e-07	0.000155339784089052	0.0	0.0	0.08	0.07	LINC01483	chr17	lincRNA	long intergenic non-protein coding RNA 1483
ENSG00000262358.1	3.60418780303612	-2.55643490038382	0.000221447234626092	0.0146976100528493	0.07	0.0	0.45	0.44	CTD-3195I5.4	chr17	antisense	--
ENSG00000278463.1	1.64178532374294	-1.16222324282605	0.000381679110654913	0.0214955746124954	0.41	0.38	1.54	1.03	HIST1H2AB	chr6	protein_coding	histone cluster 1, H2ab
ENSG00000215014.4	-1.6994089591393	-1.00751520015494	3.54057184327565e-05	0.00407751513939777	0.23	0.34	0.07	0.1	RP5-832C2.5	chr1	lincRNA	--
ENSG00000145700.9	-3.96595686402075	-2.64925013994742	0.000221447234626092	0.0146976100528493	0.04	0.02	0.0	0.0	ANKRD31	chr5	protein_coding	ankyrin repeat domain 31
ENSG00000248713.1	-2.55031246104098	-2.03872605763192	0.000248512739932226	0.0161611289439334	0.04	0.02	0.01	0.0	RP11-766F14.2	chr4	protein_coding	--
ENSG00000267249.1	-2.1502095835956	-1.50482990992369	4.15262271508985e-05	0.00456222231926007	0.67	0.57	0.19	0.1	RP11-973H7.3	chr18	sense_intronic	--
ENSG00000104892.16	0.814926521769416	1.58656426929049	0.000347121764384001	0.0199364745627595	1.1	0.8	1.88	1.46	KLC3	chr19	protein_coding	kinesin light chain 3
ENSG00000111335.12	1.91272220542056	-1.72802561545989	0.00103022736052322	0.0417912089015601	0.01	0.01	0.06	0.05	OAS2	chr12	protein_coding	2'-5'-oligoadenylate synthetase 2, 69/71kDa
ENSG00000132718.8	3.10286546827243	-1.51279767521003	1.31293611825577e-07	4.27869653639219e-05	0.0	0.02	0.09	0.08	SYT11	chr1	protein_coding	synaptotagmin XI
ENSG00000105668.7	-2.84032349601582	-1.61812073077438	3.00399678866079e-06	0.000580852819055451	0.18	0.44	0.1	0.0	UPK1A	chr19	protein_coding	uroplakin 1A
ENSG00000180611.6	0.711748652436466	2.58115386988672	0.000460536056411875	0.0241108082674549	0.97	1.28	1.51	2.2	MB21D2	chr3	protein_coding	Mab-21 domain containing 2
ENSG00000277644.1	2.09470088974537	-1.15008819590215	3.40988273896161e-05	0.00403421665371009	5.49	0.0	9.13	12.16	FP236383.12	chr21	miRNA	--
ENSG00000197415.11	1.43194706231499	1.67986049512058	6.48166370261304e-10	3.83661579654263e-07	0.31	0.23	0.64	0.82	VEPH1	chr3	protein_coding	ventricular zone expressed PH domain-containing 1
ENSG00000204261.8	1.5360922840527	-0.832228815057116	0.000117526836623636	0.00960738097296656	0.08	0.22	0.7	0.27	PSMB8-AS1	chr6	lincRNA	PSMB8 antisense RNA 1 (head to head)
ENSG00000119922.8	1.97123566849054	4.05305133995968	4.42087009100153e-24	2.13704860199014e-20	1.37	1.87	5.75	7.1	IFIT2	chr10	protein_coding	interferon-induced protein with tetratricopeptide repeats 2
ENSG00000086619.13	2.16111862779095	-1.2420693703113	1.46395209612827e-05	0.00208139542137766	0.04	0.01	0.15	0.08	ERO1LB	chr1	protein_coding	ERO1-like beta (S. cerevisiae)
ENSG00000255774.1	-3.65451517569747	-2.24105039978539	1.34358671229101e-05	0.00193768756974434	0.59	0.21	0.06	0.0	AP000439.3	chr11	lincRNA	--
ENSG00000236859.6	-0.748919379030872	2.34736055024133	0.000313804858224906	0.0187075463772953	2.18	2.26	1.53	1.15	NIFK-AS1	chr2	antisense	NIFK antisense RNA 1
ENSG00000138378.17	-1.47759481536852	-0.712174829382877	0.000284526147750367	0.0177638700413749	0.15	0.26	0.14	0.02	STAT4	chr2	protein_coding	signal transducer and activator of transcription 4
ENSG00000041988.15	0.855727986395655	3.17051835812015	1.15406876315826e-05	0.00178997916613059	1.65	1.99	3.31	3.34	THAP3	chr1	protein_coding	THAP domain containing, apoptosis associated protein 3
ENSG00000281450.1	-5.65445116170775	-3.04486483045205	0.00061847456683579	0.0286732722147637	0.18	0.01	0.0	0.0	PANDAR	chr6	lincRNA	promoter of CDKN1A antisense DNA damage activated RNA
ENSG00000260139.6	-1.19697502175451	0.508085647219614	1.74424011453783e-05	0.00243220866740651	0.48	0.23	0.2	0.11	CSPG4P13	chr15	transcribed_unprocessed_pseudogene	chondroitin sulfate proteoglycan 4 pseudogene 13
ENSG00000178764.7	1.1475386457496	2.65784307943778	2.14729782717493e-08	9.43639790596691e-06	0.67	0.74	1.37	1.79	ZHX2	chr8	protein_coding	zinc fingers and homeoboxes 2
ENSG00000107796.12	0.754439097304774	1.83723692538597	0.000585041517243073	0.0286732722147637	1.28	1.17	2.07	2.09	ACTA2	chr10	protein_coding	actin, alpha 2, smooth muscle, aorta
ENSG00000197462.3	3.09104392509907	-1.83813262104392	1.83803199985531e-05	0.00249113458522446	0.06	0.03	0.11	0.63	AC005276.1	chr7	lincRNA	--
ENSG00000049192.14	0.676298994288307	2.46493891371366	0.00102257560118	0.0417912089015601	0.45	0.52	0.74	0.83	ADAMTS6	chr5	protein_coding	ADAM metallopeptidase with thrombospondin type 1 motif, 6
ENSG00000226690.6	-3.67831323946734	-2.83192173952987	0.0012910467757259	0.0463434661920221	0.27	0.04	0.02	0.0	AC005281.1	chr7	lincRNA	--
ENSG00000111181.12	-1.01480039074859	1.72226459583519	6.82347022269593e-06	0.0011439764759484	1.24	0.74	0.69	0.31	SLC6A12	chr12	protein_coding	solute carrier family 6 (neurotransmitter transporter), member 12
ENSG00000279294.1	2.896435968186	-2.40595745704941	0.000614758319301607	0.0286732722147637	0.0	0.02	0.1	0.09	RP11-274A11.3	chr16	TEC	--
ENSG00000250320.5	-1.72985011078076	-1.38187401096922	0.000209555439699079	0.0142674788099345	0.48	0.28	0.07	0.14	CTD-2269F5.1	chr5	antisense	--
ENSG00000185177.12	5.58448562795351	-2.92171122942125	0.00061847456683579	0.0286732722147637	0.0	0.0	0.03	0.08	ZNF479	chr7	protein_coding	zinc finger protein 479
ENSG00000270882.2	1.79045876113214	-1.81869705094458	0.00103959100006857	0.0418201073037294	0.0	0.26	0.69	0.36	HIST2H4A	chr1	protein_coding	histone cluster 2, H4a
ENSG00000237166.1	2.05582256081691	-1.08022213914936	7.33864858489833e-06	0.00119578743571006	0.03	0.09	0.23	0.31	AC007163.3	chr2	lincRNA	--
ENSG00000214049.6	2.27754388901416	0.888491036837784	6.0692946501563e-16	1.17355881355422e-12	0.23	0.21	0.75	1.37	UCA1	chr19	processed_transcript	urothelial cancer associated 1 (non-protein coding)
ENSG00000167861.15	1.1186863527766	0.0744882147773592	0.00027637825381616	0.017464215411076	0.13	0.18	0.35	0.35	HID1	chr17	protein_coding	HID1 domain containing
ENSG00000168955.3	6.87697016607289	-1.99393688870888	8.06500174461199e-09	3.89862184334544e-06	0.0	0.0	0.16	0.12	TM4SF20	chr2	protein_coding	transmembrane 4 L six family member 20
ENSG00000277449.1	0.945660372389678	0.214066424398994	0.00109516972222373	0.0433938560428649	0.2	0.27	0.46	0.47	CEBPB-AS1	chr20	antisense	CEBPB antisense RNA 1
ENSG00000270210.1	5.60395343472166	-2.9109843635728	0.000322499420378143	0.0187075463772953	0.0	0.0	0.32	0.05	RP11-373D23.3	chr2	lincRNA	--
ENSG00000267077.1	2.61540440861545	-2.18856407963208	0.000283580681977402	0.0177638700413749	0.0	0.09	0.25	0.39	RP11-127I20.5	chr16	antisense	--
ENSG00000250120.6	2.32018330261494	-1.62382422850816	8.08811234849801e-05	0.0075430099857182	0.0	0.01	0.02	0.03	PCDHA10	chr5	protein_coding	protocadherin alpha 10
ENSG00000187608.8	0.999841552996871	5.49547590951179	3.73980301924528e-08	1.50901369483287e-05	24.89	29.22	53.72	55.21	ISG15	chr1	protein_coding	ISG15 ubiquitin-like modifier
ENSG00000130487.5	2.48769039866702	-1.96289823288683	0.000394609241656421	0.0216873398333016	0.02	0.01	0.06	0.12	KLHDC7B	chr22	protein_coding	kelch domain containing 7B
ENSG00000106006.6	1.29480970808403	-0.439476622004409	0.000407134369568338	0.0219695542317614	0.49	0.2	0.43	1.15	HOXA6	chr7	protein_coding	homeobox A6
ENSG00000164266.10	1.83389727488205	0.658581217694872	1.113194786942e-10	7.17491146677019e-08	0.36	0.38	1.12	1.54	SPINK1	chr5	protein_coding	serine peptidase inhibitor, Kazal type 1
ENSG00000221972.3	5.68105812896114	-2.85959535130809	0.00061847456683579	0.0286732722147637	0.0	0.0	0.0	0.15	C3orf36	chr3	protein_coding	chromosome 3 open reading frame 36
ENSG00000100583.4	0.937446933908018	0.678562593840796	0.000489331339376447	0.0250400134360794	0.24	0.43	0.45	0.84	SAMD15	chr14	protein_coding	sterile alpha motif domain containing 15
ENSG00000271147.7	0.99440563812004	0.996985405842258	5.83453909349633e-05	0.00587586707874193	0.42	0.74	1.21	1.16	RP4-769N13.6	chrX	processed_transcript	--
ENSG00000180855.15	1.1525104310051	1.37670440232345	1.27923676046474e-06	0.000292149472445033	0.54	0.46	1.17	1.06	ZNF443	chr19	protein_coding	zinc finger protein 443
ENSG00000277778.1	0.91651858909579	0.629299989854062	0.000914585515912443	0.0381678248971576	0.48	0.4	0.63	1.01	PGM5P2	chr9	lincRNA	phosphoglucomutase 5 pseudogene 2
ENSG00000115423.18	1.57006896398447	-1.21866850442212	0.00056176969945233	0.0282365597828987	0.0	0.02	0.03	0.04	DNAH6	chr2	protein_coding	dynein, axonemal, heavy chain 6
ENSG00000268869.5	-2.27184441664098	-1.67846636389604	0.000201722118603915	0.0138643325307771	0.06	0.23	0.07	0.0	ESPNP	chr1	transcribed_unprocessed_pseudogene	espin pseudogene
ENSG00000278903.3	1.33936553018425	-0.0622897851367977	1.55923276266183e-05	0.0021953391770992	0.06	0.28	0.5	0.42	CH507-145C22.1	chr21	lincRNA	--
ENSG00000188760.10	1.36646986079124	1.01841275314568	7.54138054858881e-08	2.73412751789087e-05	0.31	0.39	0.77	1.08	TMEM198	chr2	protein_coding	transmembrane protein 198
ENSG00000241155.1	-2.42509347469786	-2.13066693460936	0.000346767912571881	0.0199364745627595	0.22	0.62	0.04	0.11	ARHGAP31-AS1	chr3	antisense	ARHGAP31 antisense RNA 1
ENSG00000223599.1	-2.76655301740103	-2.4377648629901	0.00130657450287578	0.0463822402898151	0.14	0.18	0.03	0.01	RP11-216N14.7	chr1	processed_pseudogene	--
ENSG00000234537.1	3.59714893662908	-2.56035294714348	0.000398574270593648	0.0216873398333016	0.01	0.0	0.06	0.12	RP11-100G15.7	chr9	unprocessed_pseudogene	--
ENSG00000187134.12	-0.910594105523209	0.896940395220834	0.000289554700034237	0.0179449669226347	0.33	0.24	0.16	0.15	AKR1C1	chr10	protein_coding	aldo-keto reductase family 1, member C1
ENSG00000102981.9	0.857919125971022	1.1824071130609	0.000390702209728732	0.0216873398333016	0.96	1.13	1.7	2.1	PARD6A	chr16	protein_coding	par-6 family cell polarity regulator alpha
ENSG00000163704.11	0.877033156480931	0.426223851051967	0.00141843853436326	0.0496864628631305	0.16	0.22	0.43	0.3	PRRT3	chr3	protein_coding	proline-rich transmembrane protein 3
ENSG00000164619.8	1.90126662704621	-1.92014681744967	0.00102769408246126	0.0417912089015601	0.0	0.03	0.07	0.05	BMPER	chr7	protein_coding	BMP binding endothelial regulator
ENSG00000166313.18	1.07574798380608	2.27952153346945	3.50467971571958e-07	0.000102676495429021	0.65	0.82	1.22	1.9	APBB1	chr11	protein_coding	amyloid beta (A4) precursor protein-binding, family B, member 1 (Fe65)
ENSG00000170500.12	-1.5513030478873	-1.0416860843247	0.000181471034783643	0.0127134924948425	0.04	0.04	0.01	0.02	LONRF2	chr2	protein_coding	LON peptidase N-terminal domain and ring finger 2
ENSG00000196668.3	1.19314009660867	-0.0943588253122472	0.000274968396430815	0.0174130641268108	0.3	0.16	0.69	0.36	LINC00173	chr12	processed_transcript	long intergenic non-protein coding RNA 173
ENSG00000237595.3	-1.02095114727485	0.373844976098736	0.000325763144779473	0.0188591502019637	1.79	0.97	0.88	0.49	RP11-112L6.3	chr20	lincRNA	--
ENSG00000113578.17	1.91030400877853	-1.06839124845925	4.96006165319791e-05	0.00513791529247686	0.03	0.03	0.05	0.16	FGF1	chr5	protein_coding	fibroblast growth factor 1 (acidic)
ENSG00000163121.9	2.05335621427906	0.187432194416523	8.62476635154463e-11	5.68528916500455e-08	0.11	0.22	0.67	0.75	NEURL3	chr2	protein_coding	neuralized E3 ubiquitin protein ligase 3
ENSG00000180389.6	2.1880858347664	-1.536516592367	5.79256245997675e-05	0.00587438746815265	0.14	0.28	1.05	1.0	ATP5EP2	chr13	protein_coding	ATP synthase, H+ transporting, mitochondrial F1 complex, epsilon subunit pseudogene 2
ENSG00000260118.1	-3.26004121701657	-2.11288698014529	2.60977073273928e-06	0.000522026140223242	0.39	0.06	0.02	0.02	RP6-201G10.2	chrX	lincRNA	--
ENSG00000135436.8	2.63349716580098	-2.17619389628936	0.000562359970280946	0.0282365597828987	0.01	0.01	0.09	0.03	FAM186B	chr12	protein_coding	family with sequence similarity 186, member B
ENSG00000259926.1	5.6954743160553	-2.85161151377283	0.000322499420378143	0.0187075463772953	0.0	0.0	0.19	0.2	RP11-44F14.5	chr16	sense_intronic	--
ENSG00000224462.2	1.67858153251115	-1.45078481597738	0.00125696063624393	0.0462064465064877	0.13	0.01	0.24	0.19	C4BPAP1	chr1	unprocessed_pseudogene	complement component 4 binding protein, alpha pseudogene 1
ENSG00000259418.1	-6.09436320018489	-2.76686108600871	2.46253862871888e-05	0.00303929661222819	0.6	0.12	0.0	0.0	RP11-109D20.1	chr15	antisense	--
ENSG00000234235.1	-2.95321629299496	-2.70773742159565	0.000398574270593648	0.0216873398333016	0.5	0.07	0.0	0.05	BOK-AS1	chr2	antisense	BOK antisense RNA 1
ENSG00000261787.1	-1.90697640565274	-1.79060593440866	0.000688234775522016	0.030804878748828	0.22	0.07	0.06	0.01	TCF24	chr8	protein_coding	transcription factor 24
ENSG00000267395.5	6.47193172324981	-2.30937547274347	5.7042898129332e-07	0.000155339784089052	0.0	0.0	0.33	0.15	AC074212.6	chr19	antisense	--
ENSG00000228962.1	-5.52089695129615	-3.12296027530801	0.00118999923298831	0.0443634161357235	0.44	0.0	0.0	0.0	HCG23	chr6	antisense	HLA complex group 23 (non-protein coding)
ENSG00000259735.1	5.78016956736257	-2.79512767944236	0.000322499420378143	0.0187075463772953	0.0	0.0	0.04	0.49	RP11-356M20.3	chr15	sense_intronic	--
ENSG00000058404.19	3.26410971571046	-2.77934310918605	0.0012910467757259	0.0463434661920221	0.0	0.0	0.06	0.01	CAMK2B	chr7	protein_coding	calcium/calmodulin-dependent protein kinase II beta
ENSG00000242265.5	-0.626962824794454	7.22796878037896	0.0004361772102045	0.0232981285539067	26.13	20.53	17.62	12.77	PEG10	chr7	protein_coding	paternally expressed 10
ENSG00000184274.3	-2.16007803660142	-2.09221139217234	0.000987158461972378	0.0407276586501378	0.01	0.2	0.04	0.02	LINC00315	chr21	lincRNA	long intergenic non-protein coding RNA 315
ENSG00000227218.7	3.52402644203482	-2.61217276896317	0.000398574270593648	0.0216873398333016	0.0	0.02	0.14	0.16	RP11-203J24.8	chr9	antisense	--
ENSG00000184669.7	-1.58544500844447	-1.38330218388158	0.000835618896827478	0.0352784432075461	0.37	0.28	0.1	0.12	OR7E14P	chr11	transcribed_unprocessed_pseudogene	olfactory receptor, family 7, subfamily E, member 14 pseudogene
ENSG00000110169.10	1.65834430701763	-1.24902425826674	0.00056176969945233	0.0282365597828987	0.1	0.08	0.3	0.27	HPX	chr11	protein_coding	hemopexin
ENSG00000123342.15	1.31711844312327	0.425115592754794	6.65712757898085e-06	0.0011225774901207	0.27	0.25	0.42	0.86	MMP19	chr12	protein_coding	matrix metallopeptidase 19
ENSG00000154265.15	0.703416686445519	4.37597595789125	0.000144823985332797	0.011170227366538	1.53	1.37	2.49	2.26	ABCA5	chr17	protein_coding	ATP-binding cassette, sub-family A (ABC1), member 5
ENSG00000182477.5	3.87439435025332	-2.36973971275141	6.84498703793587e-05	0.0066177334682764	0.0	0.02	0.05	0.37	OR2B8P	chr6	unprocessed_pseudogene	olfactory receptor, family 2, subfamily B, member 8 pseudogene
ENSG00000081041.8	0.63237909255832	3.17453824920133	0.00119684263280154	0.0444471494516977	5.14	4.66	8.08	7.21	CXCL2	chr4	protein_coding	chemokine (C-X-C motif) ligand 2
ENSG00000027644.4	2.02173977720445	-1.82699621672708	0.00103959100006857	0.0418201073037294	0.02	0.01	0.04	0.08	INSRR	chr1	protein_coding	insulin receptor-related receptor
ENSG00000280152.1	1.32506127267081	0.274016333585052	5.46106077812535e-06	0.000948458723405675	0.11	0.15	0.47	0.23	RP11-331F4.5	chr16	TEC	--
ENSG00000158683.7	1.88048327414835	-1.44234829208739	0.000644268638154337	0.0294273505213046	0.02	0.01	0.02	0.06	PKD1L1	chr7	protein_coding	polycystic kidney disease 1 like 1
ENSG00000270885.1	1.42947593275524	0.191142410730642	1.697146605626e-06	0.00037290939507255	0.12	0.18	0.47	0.36	RASL10B	chr17	protein_coding	RAS-like, family 10, member B
ENSG00000100027.14	1.02258365717348	0.988273429849362	5.83453909349633e-05	0.00587586707874193	0.31	0.18	0.59	0.41	YPEL1	chr22	protein_coding	yippee-like 1 (Drosophila)
ENSG00000214803.3	-4.03714409730159	-2.60185709415404	0.000221447234626092	0.0146976100528493	0.02	0.29	0.0	0.01	RP11-37N22.1	chr8	lincRNA	--
ENSG00000248583.1	1.07448663830868	1.911559440999	9.35061626337882e-07	0.000227903591683226	2.61	3.35	5.94	6.75	RP11-241F15.1	chr4	unprocessed_pseudogene	--
