# Supplementary material for: Tristetraprolin specifically regulates the expression and alternative splicing of immune response genes in HeLa cells
Source: BMC Immunol. 2019 May 2;20:13. doi: 10.1186/s12865-019-0292-1 (PMC6498542; doi:10.1186/s12865-019-0292-1)
Supplement: Supplementary file 3 — Down_GO_enrichment_P. (XLS 1 kb) [file 12865_2019_292_MOESM3_ESM.xls]

#fg	21
#bg	14960
##Statistical test method: hypergeometric test
##FDR correction method: Benjamini and Hochberg

#Term	Database	ID	Input number	Background number	P-Value	Corrected P-Value	Input	Hyperlink

--------------------

#Term	Database	ID	Input number	Background number	P-Value	Corrected P-Value	Input	Hyperlink

--------------------

#Term	Database	ID	Input number	Background number	P-Value	Corrected P-Value	Input	Hyperlink
synaptic transmission	Gene Ontology	GO:0007268	8	389	2.94354502994e-08	1.17741801198e-07	RASGRF1|GRIK2|PRKCB|KCNMA1|PCDHB5|PDE7B|SLC6A12|GRIP2	http://amigo.geneontology.org/cgi-bin/amigo/term_details?term=GO:0007268
signal transduction	Gene Ontology	GO:0007165	7	1045	0.000387485849907	0.000774971699813	RASGRF1|PDE1A|PRKCB|CD4|LGALS9|PDE7B|P2RX3	http://amigo.geneontology.org/cgi-bin/amigo/term_details?term=GO:0007165
transmembrane transport	Gene Ontology	GO:0055085	5	578	0.00102889267491	0.00137185689988	SLC4A5|SLC6A12|BEST1|SLC1A7|GPR155	http://amigo.geneontology.org/cgi-bin/amigo/term_details?term=GO:0055085
transcription, DNA-dependent	Gene Ontology	GO:0006351	6	1857	0.0378842581706	0.0378842581706	STAT4|PRKCB|DPPA2|HOXA4|KLF1|TCF24	http://amigo.geneontology.org/cgi-bin/amigo/term_details?term=GO:0006351

--------------------
