# Supplementary material for: Tristetraprolin specifically regulates the expression and alternative splicing of immune response genes in HeLa cells
Source: BMC Immunol. 2019 May 2;20:13. doi: 10.1186/s12865-019-0292-1 (PMC6498542; doi:10.1186/s12865-019-0292-1)
Supplement: Supplementary file 4 — Up_GO_enrichment_P. (XLS 15 kb) [file 12865_2019_292_MOESM4_ESM.xls]

#fg	238
#bg	14960
##Statistical test method: hypergeometric test
##FDR correction method: Benjamini and Hochberg

#Term	Database	ID	Input number	Background number	P-Value	Corrected P-Value	Input	Hyperlink

--------------------

#Term	Database	ID	Input number	Background number	P-Value	Corrected P-Value	Input	Hyperlink

--------------------

#Term	Database	ID	Input number	Background number	P-Value	Corrected P-Value	Input	Hyperlink
type I interferon-mediated signaling pathway	Gene Ontology	GO:0060337	10	65	7.15291152975e-08	4.72092160964e-06	IRF5|GBP2|IFI27|HLA-F|OASL|OAS2|ISG15|MX1|IFIT3|IFIT2	http://amigo.geneontology.org/cgi-bin/amigo/term_details?term=GO:0060337
response to virus	Gene Ontology	GO:0009615	12	114	2.62862011158e-07	8.67444636821e-06	RSAD2|ACTA2|DDX58|CCL5|HMGA2|OASL|IFIH1|MX1|OAS2|TRIM22|IFIT3|IFIT2	http://amigo.geneontology.org/cgi-bin/amigo/term_details?term=GO:0009615
defense response to virus	Gene Ontology	GO:0051607	13	145	5.4394408866e-07	1.19667699505e-05	IL23A|IRF5|GBP1|APOBEC3G|OASL|TRIM22|RSAD2|OAS2|HERC5|ISG15|MX1|IFIT3|IFIT2	http://amigo.geneontology.org/cgi-bin/amigo/term_details?term=GO:0051607
interferon-gamma-mediated signaling pathway	Gene Ontology	GO:0060333	8	65	8.4285469576e-06	0.0001390710248	CAMK2A|IRF5|GBP2|GBP1|HLA-F|CAMK2B|OASL|OAS2	http://amigo.geneontology.org/cgi-bin/amigo/term_details?term=GO:0060333
negative regulation of viral genome replication	Gene Ontology	GO:0045071	6	34	1.40971261287e-05	0.000167887336359	CCL5|APOBEC3G|OASL|MX1|ISG15|RSAD2	http://amigo.geneontology.org/cgi-bin/amigo/term_details?term=GO:0045071
synaptic transmission	Gene Ontology	GO:0007268	19	389	1.52624851235e-05	0.000167887336359	SNAP25|KCNJ11|HAP1|NCALD|KCNG1|PCDHB2|KCNG3|CAMK2A|CACNB2|HCN4|GRIN2B|GRIN2C|MAOA|DLGAP1|CAMK2B|KIF5A|ACHE|CHRNA7|CHRNA9	http://amigo.geneontology.org/cgi-bin/amigo/term_details?term=GO:0007268
cytokine-mediated signaling pathway	Gene Ontology	GO:0019221	14	229	1.83508133047e-05	0.000173021954016	IRF5|GBP2|GBP1|HLA-F|CAMK2A|MX1|IFIT2|OAS2|HERC5|CAMK2B|ISG15|IFIT3|IFI27|OASL	http://amigo.geneontology.org/cgi-bin/amigo/term_details?term=GO:0019221
positive regulation of cell migration	Gene Ontology	GO:0030335	9	130	0.000232731357841	0.001752127387	SPHK1|CCL5|CGA|LRRC15|VIL1|CORO1A|WNT5B|FGF1|CCL26	http://amigo.geneontology.org/cgi-bin/amigo/term_details?term=GO:0030335
calcium ion transport	Gene Ontology	GO:0006816	7	78	0.000238926461863	0.001752127387	CALCRL|CCL5|CORO1A|CAMK2A|CAMK2B|CHRNA7|TRPV6	http://amigo.geneontology.org/cgi-bin/amigo/term_details?term=GO:0006816
positive regulation of apoptotic process	Gene Ontology	GO:0043065	13	294	0.000879899055709	0.00580733376768	IDO1|INPP5D|ANKRD1|IRF5|VAV1|HMGA2|ID3|APBB1|UBD|IL24|HRK|MMP9|IFIT2	http://amigo.geneontology.org/cgi-bin/amigo/term_details?term=GO:0043065
negative regulation of canonical Wnt receptor signaling pathway	Gene Ontology	GO:0090090	6	83	0.00207044406986	0.0116446693643	PRICKLE1|NKD2|TLE2|SOX17|WNT5B|WNT4	http://amigo.geneontology.org/cgi-bin/amigo/term_details?term=GO:0090090
positive regulation of signal transduction	Gene Ontology	GO:0009967	5	58	0.00225462814827	0.0116446693643	CHN1|SH2D1A|MAPK8IP1|MAPK8IP2|SOCS2	http://amigo.geneontology.org/cgi-bin/amigo/term_details?term=GO:0009967
ion transmembrane transport	Gene Ontology	GO:0034220	9	179	0.002293646996	0.0116446693643	FXYD4|GRID1|ANO9|FXYD1|GRIN2B|GRIN2C|ATP1A3|MCOLN3|TRPV6	http://amigo.geneontology.org/cgi-bin/amigo/term_details?term=GO:0034220
sodium ion transmembrane transport	Gene Ontology	GO:0035725	5	65	0.00371567827594	0.0175167690151	SCN3A|ATP1A3|SCN3B|SLC9A2|HCN4	http://amigo.geneontology.org/cgi-bin/amigo/term_details?term=GO:0035725
cell adhesion	Gene Ontology	GO:0007155	15	445	0.00515744170634	0.0226927435079	LY6D|EMILIN1|CDH17|PCDHB2|ENTPD1|ITGA7|SLAMF7|FLRT3|AEBP1|ITGAM|EMILIN2|PCDHA10|ACHE|LAMB4|PVRL4	http://amigo.geneontology.org/cgi-bin/amigo/term_details?term=GO:0007155
exocytosis	Gene Ontology	GO:0006887	5	75	0.00683349115237	0.0281881510035	STX3|CCL5|EXOC3L2|NKD2|STXBP5L	http://amigo.geneontology.org/cgi-bin/amigo/term_details?term=GO:0006887
multicellular organismal development	Gene Ontology	GO:0007275	15	474	0.00900564273689	0.0349630835667	CATSPERG|HMGA2|RTL1|ID2|ID3|WNT4|PLEKHB1|EBF4|EBF3|TMEM198|WNT5B|MAK|MOV10L1|FGF1|CHRD	http://amigo.geneontology.org/cgi-bin/amigo/term_details?term=GO:0007275
muscle organ development	Gene Ontology	GO:0007517	5	87	0.0125601915968	0.0460540358548	EGR3|ITGA7|AEBP1|ID3|ACHE	http://amigo.geneontology.org/cgi-bin/amigo/term_details?term=GO:0007517
nervous system development	Gene Ontology	GO:0007399	10	278	0.01372103636	0.0476625473558	EPHB2|DPF1|ZC4H2|PCDHB2|CHRM1|PCDHA10|ACHE|HES4|SCN3B|ATOH8	http://amigo.geneontology.org/cgi-bin/amigo/term_details?term=GO:0007399
signal transduction	Gene Ontology	GO:0007165	26	1045	0.0155352595085	0.0510858680573	CD74|SPHK1|RASGRP1|TLE2|MX1|CHN1|SH3GL2|PGF|GPR143|CGA|APBB1|NR1H4|CCL20|APOL3|CCL26|TRAF1|HMGA2|CAMK2B|CHRNA7|CHRM1|CXCL11|FGF1|INPP5D|ITK|ESR1|KCNIP3	http://amigo.geneontology.org/cgi-bin/amigo/term_details?term=GO:0007165
positive regulation of transcription from RNA polymerase II promoter	Gene Ontology	GO:0045944	20	749	0.0164826096966	0.0510858680573	HMGA2|DDX58|KLF15|IRF5|ESR1|CGA|APBB1|IFT74|EVX1|FOXD3|SOX17|EOMES|PID1|MYOCD|SERPINF2|NR1H4|ANKRD1|IL23A|FGF1|IKZF2	http://amigo.geneontology.org/cgi-bin/amigo/term_details?term=GO:0045944
positive regulation of sequence-specific DNA binding transcription factor activity	Gene Ontology	GO:0051091	5	94	0.0170767617881	0.0510858680573	DDX58|HMGA2|MYOCD|TRIM22|ESR1	http://amigo.geneontology.org/cgi-bin/amigo/term_details?term=GO:0051091
transcription, DNA-dependent	Gene Ontology	GO:0006351	41	1857	0.0180523433005	0.0510858680573	DPF1|PHF11|TLE2|ZNF79|AEBP1|ZNF19|IKZF2|SERTAD1|ZHX2|EGR3|APBB1|NPAS1|ZNF479|ZNF554|NR1H4|RELB|KCNIP3|ATOH8|ZNF205|TRIM22|ZNF48|EBF4|EBF3|SNAI3|MAK|ZNF446|EFCAB6|IRF5|ESR1|ZNF443|ID3|HOXA6|RIPPLY3|POLR2J2|ZBTB48|WTIP|ZNF296|HES4|ZNF799|SAP25|HIVEP3	http://amigo.geneontology.org/cgi-bin/amigo/term_details?term=GO:0006351
vesicle-mediated transport	Gene Ontology	GO:0016192	7	169	0.0185766792936	0.0510858680573	AP3B2|NCALD|STX3|VPS18|MAPK8IP1|STXBP6|STXBP5L	http://amigo.geneontology.org/cgi-bin/amigo/term_details?term=GO:0016192
inflammatory response	Gene Ontology	GO:0006954	10	307	0.0253764067741	0.0669937138837	SPHK1|CXCL2|IL23A|CCL5|PLA2G4C|IL34|CXCL11|CCL20|APOL3|CCL26	http://amigo.geneontology.org/cgi-bin/amigo/term_details?term=GO:0006954
positive regulation of ERK1 and ERK2 cascade	Gene Ontology	GO:0070374	5	107	0.0280755550798	0.0712687167411	CD74|GLIPR2|BMPER|GPR55|SERPINF2	http://amigo.geneontology.org/cgi-bin/amigo/term_details?term=GO:0070374
protein complex assembly	Gene Ontology	GO:0006461	5	114	0.0355110155799	0.0833669064579	CD74|TRAF1|VIL1|ADD2|TCAP	http://amigo.geneontology.org/cgi-bin/amigo/term_details?term=GO:0006461
cell-cell signaling	Gene Ontology	GO:0007267	8	237	0.0360986067344	0.0833669064579	PGF|CCL5|CGA|SH2D1A|DLGAP1|CXCL11|CCL20|CCL26	http://amigo.geneontology.org/cgi-bin/amigo/term_details?term=GO:0007267
negative regulation of transcription from RNA polymerase II promoter	Gene Ontology	GO:0000122	15	565	0.036803068075	0.0833669064579	MDFI|ZNF205|ANKRD1|ID3|ZHX2|ID2|HMGA2|FOXD3|NPAS1|SOX17|EOMES|ZFP36|RIPPLY3|NR1H4|KCNIP3	http://amigo.geneontology.org/cgi-bin/amigo/term_details?term=GO:0000122
phospholipid metabolic process	Gene Ontology	GO:0006644	6	157	0.0396700381819	0.0833669064579	INPP5D|INPP5J|RARRES3|PLA2G4C|ACHE|PLA2G4E	http://amigo.geneontology.org/cgi-bin/amigo/term_details?term=GO:0006644
chemotaxis	Gene Ontology	GO:0006935	5	118	0.0402569696542	0.0833669064579	CXCL11|CCL20|CXCL2|CCL26|CCL5	http://amigo.geneontology.org/cgi-bin/amigo/term_details?term=GO:0006935
intracellular signal transduction	Gene Ontology	GO:0035556	11	379	0.0404203182826	0.0833669064579	SPHK1|INPP5D|ITK|SHC2|SOCS2|VAV1|ZP4|MAP3K12|CHN1|PLA2G4C|FLRT3	http://amigo.geneontology.org/cgi-bin/amigo/term_details?term=GO:0035556
protein autophosphorylation	Gene Ontology	GO:0046777	6	161	0.0439393175768	0.0878786351536	MYLK2|CAMK2A|CAMK2B|MAP3K12|INSRR|MAK	http://amigo.geneontology.org/cgi-bin/amigo/term_details?term=GO:0046777
angiogenesis	Gene Ontology	GO:0001525	7	206	0.0468524612549	0.0909488953771	EPHB2|APOD|VASH1|CALCRL|MMP19|SOX17|FGF1	http://amigo.geneontology.org/cgi-bin/amigo/term_details?term=GO:0001525
positive regulation of NF-kappaB transcription factor activity	Gene Ontology	GO:0051092	5	127	0.0522849200394	0.0985944206458	RNF25|TRAF1|SPHK1|CAMK2A|TRIM22	http://amigo.geneontology.org/cgi-bin/amigo/term_details?term=GO:0051092
extracellular matrix organization	Gene Ontology	GO:0030198	9	312	0.0621677800522	0.113974263429	EMILIN1|MMP13|APBB1|MMP19|COL27A1|ITGAM|MMP9|ITGA7|MMP1	http://amigo.geneontology.org/cgi-bin/amigo/term_details?term=GO:0030198
positive regulation of cell proliferation	Gene Ontology	GO:0008284	11	429	0.0818725356598	0.146042901447	PGF|SERTAD1|SPHK1|CGA|CHRM1|IL34|CHRNA7|IL24|PDF|FGF1|SLC25A27	http://amigo.geneontology.org/cgi-bin/amigo/term_details?term=GO:0008284
positive regulation of gene expression	Gene Ontology	GO:0010628	5	151	0.0935154208861	0.15707183056	PID1|RELB|MYLK2|HMGA2|ID2	http://amigo.geneontology.org/cgi-bin/amigo/term_details?term=GO:0010628
innate immune response	Gene Ontology	GO:0045087	17	754	0.0937045506797	0.15707183056	DDX58|RASGRP1|ITK|IL23A|VAV1|GZMM|APOBEC3G|IFIH1|MX1|IL34|CORO1A|HERC5|FGF1|ISG15|RSAD2|APOL1|ITGAM	http://amigo.geneontology.org/cgi-bin/amigo/term_details?term=GO:0045087
regulation of transcription, DNA-dependent	Gene Ontology	GO:0006355	27	1305	0.0951950488242	0.15707183056	DPF1|PHF11|TLE2|ZNF79|ZNF19|APBB1|SOX17|ZNF479|ZNF554|ATOH8|ZNF205|HMGA2|TRIM22|ZNF48|EBF4|EBF3|MAK|EFCAB6|MAPK8IP1|ESR1|VAV1|ZNF443|WTIP|ZNF296|HES4|ZNF799|SAP25	http://amigo.geneontology.org/cgi-bin/amigo/term_details?term=GO:0006355
intracellular protein transport	Gene Ontology	GO:0006886	6	200	0.100308539984	0.161472283877	CD74|AP3B2|VPS18|STX3|HID1|KCNIP3	http://amigo.geneontology.org/cgi-bin/amigo/term_details?term=GO:0006886
Wnt receptor signaling pathway	Gene Ontology	GO:0016055	5	157	0.105838312273	0.166317347858	TMEM198|WNT5B|NKD2|TLE2|WNT4	http://amigo.geneontology.org/cgi-bin/amigo/term_details?term=GO:0016055
response to hypoxia	Gene Ontology	GO:0001666	5	159	0.110115873472	0.169015061608	PGF|EGLN2|WTIP|CHRNA7|MYOCD	http://amigo.geneontology.org/cgi-bin/amigo/term_details?term=GO:0001666
ion transport	Gene Ontology	GO:0006811	5	163	0.118918816423	0.177408708518	SLC15A3|CHRNA7|MFSD5|TMC1|SLC9A2	http://amigo.geneontology.org/cgi-bin/amigo/term_details?term=GO:0006811
proteolysis	Gene Ontology	GO:0006508	6	211	0.120960483081	0.177408708518	MMP13|PAPPA2|MMP19|UBD|MMP9|MMP1	http://amigo.geneontology.org/cgi-bin/amigo/term_details?term=GO:0006508
protein ubiquitination	Gene Ontology	GO:0016567	7	269	0.13827908236	0.195019147978	SOCS2|FBXO10|TRIM22|UBD|NEURL3|FBXO32|RNF25	http://amigo.geneontology.org/cgi-bin/amigo/term_details?term=GO:0016567
immune response	Gene Ontology	GO:0006955	11	476	0.138877272045	0.195019147978	CD74|CXCL2|CCL5|GBP2|HLA-F|TRIM22|OAS2|CXCL11|CCL20|IL1R1|CCL26	http://amigo.geneontology.org/cgi-bin/amigo/term_details?term=GO:0006955
axon guidance	Gene Ontology	GO:0007411	8	334	0.164264986882	0.225864356962	EPHB2|MATN2|CACNB2|APBB1|FLRT3|SH3GL2|SCN3B|RGMA	http://amigo.geneontology.org/cgi-bin/amigo/term_details?term=GO:0007411
apoptotic process	Gene Ontology	GO:0006915	13	605	0.16828807365	0.226673731855	TRAF1|DPF1|INPP5D|PSMB9|ZNF443|GZMM|APBB1|C8orf4|MX1|PRUNE2|IL24|HRK|KCNIP3	http://amigo.geneontology.org/cgi-bin/amigo/term_details?term=GO:0006915
viral reproduction	Gene Ontology	GO:0016032	12	555	0.175253649557	0.227557533698	IFIH1|HPX|APOBEC3G|DDX58|TRIM22|ISG15|PARD6A|PSMB9|MMP1|RSAD2|KRT19|PVRL4	http://amigo.geneontology.org/cgi-bin/amigo/term_details?term=GO:0016032
cell differentiation	Gene Ontology	GO:0030154	9	395	0.179252560462	0.227557533698	PGF|RASGRP1|ILDR2|PAPPA2|MMP19|MAK|CATSPERG|HES4|ATOH8	http://amigo.geneontology.org/cgi-bin/amigo/term_details?term=GO:0030154
positive regulation of transcription, DNA-dependent	Gene Ontology	GO:0045893	11	503	0.179287753823	0.227557533698	SERTAD1|HMGA2|CREB5|ID2|APBB1|SOX17|EOMES|EBF3|MYOCD|WNT4|HIVEP3	http://amigo.geneontology.org/cgi-bin/amigo/term_details?term=GO:0045893
spermatogenesis	Gene Ontology	GO:0007283	8	346	0.187379994917	0.230491358698	MOV10L1|CELF3|HMGA2|SOX17|TSGA10|ZNF296|MAK|CATSPERG	http://amigo.geneontology.org/cgi-bin/amigo/term_details?term=GO:0007283
small GTPase mediated signal transduction	Gene Ontology	GO:0007264	8	348	0.191363049892	0.230491358698	RAB36|RASGRP1|DIRAS3|RASL10B|VAV1|CHN1|RAB3B|RAB15	http://amigo.geneontology.org/cgi-bin/amigo/term_details?term=GO:0007264
protein transport	Gene Ontology	GO:0015031	9	402	0.192076132248	0.230491358698	RAB36|CALCRL|FUZ|AP5Z1|RAB3B|MVB12B|SLC15A3|RAB15|STXBP5L	http://amigo.geneontology.org/cgi-bin/amigo/term_details?term=GO:0015031
negative regulation of apoptotic process	Gene Ontology	GO:0043066	10	475	0.226020644812	0.266381474242	CD74|SPHK1|SOCS2|EGR3|HMGA2|SLC25A27|PSMB9|IFIT3|MAPK8IP1|IL24	http://amigo.geneontology.org/cgi-bin/amigo/term_details?term=GO:0043066
transmembrane transport	Gene Ontology	GO:0055085	11	578	0.314635473225	0.364314758471	FXYD4|ABCG4|ANO9|SLC9A2|FXYD1|SLC13A3|SLC16A14|ATP1A3|MCOLN3|SLC15A3|TRPV6	http://amigo.geneontology.org/cgi-bin/amigo/term_details?term=GO:0055085
blood coagulation	Gene Ontology	GO:0007596	9	469	0.330897085389	0.376538062684	RASGRP1|INPP5D|ENTPD1|VAV1|KIF5A|TFPI|ITGAM|SERPINF2|MMP1	http://amigo.geneontology.org/cgi-bin/amigo/term_details?term=GO:0007596
G-protein coupled receptor signaling pathway	Gene Ontology	GO:0007186	6	317	0.391718576836	0.438193662224	ENTPD1|GPR143|CHRM1|PDGFRL|GPR55|LPAR2	http://amigo.geneontology.org/cgi-bin/amigo/term_details?term=GO:0007186
transport	Gene Ontology	GO:0006810	6	349	0.481861378395	0.530047516234	ABCA10|CDH17|CACNB2|GRIN2B|GRIN2C|SLC25A27	http://amigo.geneontology.org/cgi-bin/amigo/term_details?term=GO:0006810
negative regulation of transcription, DNA-dependent	Gene Ontology	GO:0045892	7	464	0.61009060259	0.660098029032	HMGA2|PRICKLE1|ZHX2|TLE2|ID2|ID3|WNT4	http://amigo.geneontology.org/cgi-bin/amigo/term_details?term=GO:0045892
protein phosphorylation	Gene Ontology	GO:0006468	5	344	0.642753254944	0.684221206875	MAP3K12|MAK|CAMK2A|CAMK2B|CCL5	http://amigo.geneontology.org/cgi-bin/amigo/term_details?term=GO:0006468
negative regulation of cell proliferation	Gene Ontology	GO:0008285	5	378	0.722339966751	0.754798197277	MYOCD|IFIT3|IL24|XIRP1|RARRES3	http://amigo.geneontology.org/cgi-bin/amigo/term_details?term=GO:0008285
small molecule metabolic process	Gene Ontology	GO:0044281	20	1413	0.74187962399	0.754798197277	SNAP25|KCNJ11|CYP24A1|INPP5D|ANKRD1|GLIPR1|INPP5J|SPHK1|TCN2|MAOA|IDO1|ADHFE1|PSMB9|BCKDHA|PLA2G4C|ACHE|HGD|CYP4F3|CYP4F2|PLA2G4E	http://amigo.geneontology.org/cgi-bin/amigo/term_details?term=GO:0044281
cellular protein metabolic process	Gene Ontology	GO:0044267	7	530	0.743361860954	0.754798197277	SPHK1|MMP13|CGA|PAPPA2|ALG5|MUC19|MMP1	http://amigo.geneontology.org/cgi-bin/amigo/term_details?term=GO:0044267
transcription from RNA polymerase II promoter	Gene Ontology	GO:0006366	5	407	0.779593266922	0.779593266922	POLR2J2|CREB5|ZNF446|FOXD3|MYOCD	http://amigo.geneontology.org/cgi-bin/amigo/term_details?term=GO:0006366

--------------------
