# Supplementary material for: Tristetraprolin specifically regulates the expression and alternative splicing of immune response genes in HeLa cells
Source: BMC Immunol. 2019 May 2;20:13. doi: 10.1186/s12865-019-0292-1 (PMC6498542; doi:10.1186/s12865-019-0292-1)
Supplement: Supplementary file 5 — Down_KEGG_pathway_iden. (XLS 13 kb) [file 12865_2019_292_MOESM5_ESM.xls]

##Databases: KEGG PATHWAY
#fg	27
#bg	6644
##Statistical test method: hypergeometric test
##FDR correction method: Benjamini and Hochberg
#Term	Database	ID	Input number	Background number	P-Value	Corrected P-Value	Input	Hyperlink
Neuroactive ligand-receptor interaction	KEGG PATHWAY	hsa04080	5	275	0.00446850709743	0.170503051241	GRIK2|P2RX3|APLNR|PTGER1|GH1	http://www.genome.jp/kegg-bin/show_pathway?hsa04080/hsa:5731%09red/hsa:187%09red/hsa:2688%09red/hsa:2898%09red/hsa:5024%09red
Calcium signaling pathway	KEGG PATHWAY	hsa04020	4	183	0.0059518591586	0.170503051241	P2RX3|PRKCB|PTGER1|PDE1A	http://www.genome.jp/kegg-bin/show_pathway?hsa04020/hsa:5579%09red/hsa:5731%09red/hsa:5136%09red/hsa:5024%09red
Morphine addiction	KEGG PATHWAY	hsa05032	3	93	0.00608939468718	0.170503051241	PDE1A|PDE7B|PRKCB	http://www.genome.jp/kegg-bin/show_pathway?hsa05032/hsa:5579%09red/hsa:5136%09red/hsa:27115%09red
Glutamatergic synapse	KEGG PATHWAY	hsa04724	3	118	0.0117093381503	0.245896101155	GRIK2|SLC1A7|PRKCB	http://www.genome.jp/kegg-bin/show_pathway?hsa04724/hsa:6512%09red/hsa:5579%09red/hsa:2898%09red
Retinol metabolism	KEGG PATHWAY	hsa00830	2	68	0.0307304913355	0.418986715967	DHRS4L1|AWAT2	http://www.genome.jp/kegg-bin/show_pathway?hsa00830/hsa:728635%09red/hsa:158835%09red
Adipocytokine signaling pathway	KEGG PATHWAY	hsa04920	2	71	0.0332747831418	0.418986715967	TNFRSF1B|ACSBG2	http://www.genome.jp/kegg-bin/show_pathway?hsa04920/hsa:81616%09red/hsa:7133%09red
Peroxisome	KEGG PATHWAY	hsa04146	2	81	0.0423246330056	0.418986715967	PECR|DHRS4L1	http://www.genome.jp/kegg-bin/show_pathway?hsa04146/hsa:728635%09red/hsa:55825%09red
Insulin secretion	KEGG PATHWAY	hsa04911	2	87	0.0481507768687	0.418986715967	PRKCB|KCNMA1	http://www.genome.jp/kegg-bin/show_pathway?hsa04911/hsa:5579%09red/hsa:3778%09red
Salivary secretion	KEGG PATHWAY	hsa04970	2	90	0.0511687908394	0.418986715967	PRKCB|KCNMA1	http://www.genome.jp/kegg-bin/show_pathway?hsa04970/hsa:5579%09red/hsa:3778%09red
Pancreatic secretion	KEGG PATHWAY	hsa04972	2	96	0.0574048116621	0.418986715967	PRKCB|KCNMA1	http://www.genome.jp/kegg-bin/show_pathway?hsa04972/hsa:5579%09red/hsa:3778%09red
One carbon pool by folate	KEGG PATHWAY	hsa00670	1	20	0.0783215341995	0.418986715967	FTCD	http://www.genome.jp/kegg-bin/show_pathway?hsa00670/hsa:10841%09red
Biosynthesis of unsaturated fatty acids	KEGG PATHWAY	hsa01040	1	21	0.082078375772	0.418986715967	PECR	http://www.genome.jp/kegg-bin/show_pathway?hsa01040/hsa:55825%09red
Vascular smooth muscle contraction	KEGG PATHWAY	hsa04270	2	121	0.0859550823498	0.418986715967	PRKCB|KCNMA1	http://www.genome.jp/kegg-bin/show_pathway?hsa04270/hsa:5579%09red/hsa:3778%09red
Vitamin digestion and absorption	KEGG PATHWAY	hsa04977	1	24	0.093260633304	0.418986715967	AWAT2	http://www.genome.jp/kegg-bin/show_pathway?hsa04977/hsa:158835%09red
Glycosphingolipid biosynthesis - lacto and neolacto series	KEGG PATHWAY	hsa00601	1	26	0.100642469943	0.418986715967	FUT5	http://www.genome.jp/kegg-bin/show_pathway?hsa00601/hsa:2527%09red
Nitrogen metabolism	KEGG PATHWAY	hsa00910	1	27	0.104311652976	0.418986715967	CA5B	http://www.genome.jp/kegg-bin/show_pathway?hsa00910/hsa:11238%09red
Histidine metabolism	KEGG PATHWAY	hsa00340	1	28	0.107966418787	0.418986715967	FTCD	http://www.genome.jp/kegg-bin/show_pathway?hsa00340/hsa:10841%09red
Wnt signaling pathway	KEGG PATHWAY	hsa04310	2	141	0.111288345335	0.418986715967	NKD1|PRKCB	http://www.genome.jp/kegg-bin/show_pathway?hsa04310/hsa:5579%09red/hsa:85407%09red
Other types of O-glycan biosynthesis	KEGG PATHWAY	hsa00514	1	30	0.115232916459	0.418986715967	GXYLT2	http://www.genome.jp/kegg-bin/show_pathway?hsa00514/hsa:727936%09red
Hepatitis B	KEGG PATHWAY	hsa05161	2	147	0.119242923898	0.418986715967	STAT4|PRKCB	http://www.genome.jp/kegg-bin/show_pathway?hsa05161/hsa:5579%09red/hsa:6775%09red
African trypanosomiasis	KEGG PATHWAY	hsa05143	1	34	0.129595288992	0.418986715967	PRKCB	http://www.genome.jp/kegg-bin/show_pathway?hsa05143/hsa:5579%09red
Jak-STAT signaling pathway	KEGG PATHWAY	hsa04630	2	157	0.132813211696	0.418986715967	STAT4|GH1	http://www.genome.jp/kegg-bin/show_pathway?hsa04630/hsa:2688%09red/hsa:6775%09red
Primary immunodeficiency	KEGG PATHWAY	hsa05340	1	36	0.136692021375	0.418986715967	CD4	http://www.genome.jp/kegg-bin/show_pathway?hsa05340/hsa:920%09red
Aldosterone-regulated sodium reabsorption	KEGG PATHWAY	hsa04960	1	39	0.147232746487	0.418986715967	PRKCB	http://www.genome.jp/kegg-bin/show_pathway?hsa04960/hsa:5579%09red
Purine metabolism	KEGG PATHWAY	hsa00230	2	169	0.149552726971	0.418986715967	PDE1A|PDE7B	http://www.genome.jp/kegg-bin/show_pathway?hsa00230/hsa:5136%09red/hsa:27115%09red
Fatty acid degradation	KEGG PATHWAY	hsa00071	1	44	0.164525785126	0.418986715967	ACSBG2	http://www.genome.jp/kegg-bin/show_pathway?hsa00071/hsa:81616%09red
Carbohydrate digestion and absorption	KEGG PATHWAY	hsa04973	1	45	0.167943634187	0.418986715967	PRKCB	http://www.genome.jp/kegg-bin/show_pathway?hsa04973/hsa:5579%09red
Endocrine and other factor-regulated calcium reabsorption	KEGG PATHWAY	hsa04961	1	48	0.178116587515	0.418986715967	PRKCB	http://www.genome.jp/kegg-bin/show_pathway?hsa04961/hsa:5579%09red
Taste transduction	KEGG PATHWAY	hsa04742	1	53	0.194805902802	0.418986715967	PDE1A	http://www.genome.jp/kegg-bin/show_pathway?hsa04742/hsa:5136%09red
Amyotrophic lateral sclerosis (ALS)	KEGG PATHWAY	hsa05014	1	53	0.194805902802	0.418986715967	TNFRSF1B	http://www.genome.jp/kegg-bin/show_pathway?hsa05014/hsa:7133%09red
Vibrio cholerae infection	KEGG PATHWAY	hsa05110	1	54	0.198104376573	0.418986715967	PRKCB	http://www.genome.jp/kegg-bin/show_pathway?hsa05110/hsa:5579%09red
Non-small cell lung cancer	KEGG PATHWAY	hsa05223	1	54	0.198104376573	0.418986715967	PRKCB	http://www.genome.jp/kegg-bin/show_pathway?hsa05223/hsa:5579%09red
Steroid hormone biosynthesis	KEGG PATHWAY	hsa00140	1	56	0.204662332376	0.418986715967	AKR1C1	http://www.genome.jp/kegg-bin/show_pathway?hsa00140/hsa:1645%09red
Focal adhesion	KEGG PATHWAY	hsa04510	2	207	0.204993723974	0.418986715967	PRKCB|RASGRF1	http://www.genome.jp/kegg-bin/show_pathway?hsa04510/hsa:5579%09red/hsa:5923%09red
mTOR signaling pathway	KEGG PATHWAY	hsa04150	1	60	0.217623653287	0.418986715967	PRKCB	http://www.genome.jp/kegg-bin/show_pathway?hsa04150/hsa:5579%09red
Long-term depression	KEGG PATHWAY	hsa04730	1	60	0.217623653287	0.418986715967	PRKCB	http://www.genome.jp/kegg-bin/show_pathway?hsa04730/hsa:5579%09red
VEGF signaling pathway	KEGG PATHWAY	hsa04370	1	63	0.227210911352	0.418986715967	PRKCB	http://www.genome.jp/kegg-bin/show_pathway?hsa04370/hsa:5579%09red
Proteoglycans in cancer	KEGG PATHWAY	hsa05205	2	225	0.232099440233	0.418986715967	DCN|PRKCB	http://www.genome.jp/kegg-bin/show_pathway?hsa05205/hsa:5579%09red/hsa:1634%09red
Glioma	KEGG PATHWAY	hsa05214	1	65	0.233539457818	0.418986715967	PRKCB	http://www.genome.jp/kegg-bin/show_pathway?hsa05214/hsa:5579%09red
Inflammatory bowel disease (IBD)	KEGG PATHWAY	hsa05321	1	66	0.236684986719	0.418986715967	STAT4	http://www.genome.jp/kegg-bin/show_pathway?hsa05321/hsa:6775%09red
Long-term potentiation	KEGG PATHWAY	hsa04720	1	69	0.246047164762	0.418986715967	PRKCB	http://www.genome.jp/kegg-bin/show_pathway?hsa04720/hsa:5579%09red
Amphetamine addiction	KEGG PATHWAY	hsa05031	1	70	0.249143244846	0.418986715967	PRKCB	http://www.genome.jp/kegg-bin/show_pathway?hsa05031/hsa:5579%09red
Fc epsilon RI signaling pathway	KEGG PATHWAY	hsa04664	1	70	0.249143244846	0.418986715967	PRKCB	http://www.genome.jp/kegg-bin/show_pathway?hsa04664/hsa:5579%09red
PPAR signaling pathway	KEGG PATHWAY	hsa03320	1	71	0.252227080013	0.418986715967	ACSBG2	http://www.genome.jp/kegg-bin/show_pathway?hsa03320/hsa:81616%09red
Bile secretion	KEGG PATHWAY	hsa04976	1	72	0.255298716836	0.418986715967	SLC4A5	http://www.genome.jp/kegg-bin/show_pathway?hsa04976/hsa:57835%09red
Thyroid hormone synthesis	KEGG PATHWAY	hsa04918	1	72	0.255298716836	0.418986715967	PRKCB	http://www.genome.jp/kegg-bin/show_pathway?hsa04918/hsa:5579%09red
Leishmaniasis	KEGG PATHWAY	hsa05140	1	73	0.258358201718	0.418986715967	PRKCB	http://www.genome.jp/kegg-bin/show_pathway?hsa05140/hsa:5579%09red
B cell receptor signaling pathway	KEGG PATHWAY	hsa04662	1	74	0.261405580893	0.418986715967	PRKCB	http://www.genome.jp/kegg-bin/show_pathway?hsa04662/hsa:5579%09red
Gastric acid secretion	KEGG PATHWAY	hsa04971	1	75	0.264440900423	0.418986715967	PRKCB	http://www.genome.jp/kegg-bin/show_pathway?hsa04971/hsa:5579%09red
Bacterial invasion of epithelial cells	KEGG PATHWAY	hsa05100	1	76	0.267464206206	0.418986715967	SEPT1	http://www.genome.jp/kegg-bin/show_pathway?hsa05100/hsa:1731%09red
Antigen processing and presentation	KEGG PATHWAY	hsa04612	1	78	0.273474959276	0.418986715967	CD4	http://www.genome.jp/kegg-bin/show_pathway?hsa04612/hsa:920%09red
Metabolism of xenobiotics by cytochrome P450	KEGG PATHWAY	hsa00980	1	80	0.279438203926	0.418986715967	AKR1C1	http://www.genome.jp/kegg-bin/show_pathway?hsa00980/hsa:1645%09red
TGF-beta signaling pathway	KEGG PATHWAY	hsa04350	1	80	0.279438203926	0.418986715967	DCN	http://www.genome.jp/kegg-bin/show_pathway?hsa04350/hsa:1634%09red
Phosphatidylinositol signaling system	KEGG PATHWAY	hsa04070	1	81	0.282402123562	0.418986715967	PRKCB	http://www.genome.jp/kegg-bin/show_pathway?hsa04070/hsa:5579%09red
MAPK signaling pathway	KEGG PATHWAY	hsa04010	2	260	0.285435267149	0.418986715967	PRKCB|RASGRF1	http://www.genome.jp/kegg-bin/show_pathway?hsa04010/hsa:5579%09red/hsa:5923%09red
Cytokine-cytokine receptor interaction	KEGG PATHWAY	hsa04060	2	266	0.29459545333	0.418986715967	TNFRSF1B|GH1	http://www.genome.jp/kegg-bin/show_pathway?hsa04060/hsa:2688%09red/hsa:7133%09red
Hematopoietic cell lineage	KEGG PATHWAY	hsa04640	1	88	0.302823282283	0.418986715967	CD4	http://www.genome.jp/kegg-bin/show_pathway?hsa04640/hsa:920%09red
ErbB signaling pathway	KEGG PATHWAY	hsa04012	1	88	0.302823282283	0.418986715967	PRKCB	http://www.genome.jp/kegg-bin/show_pathway?hsa04012/hsa:5579%09red
Gap junction	KEGG PATHWAY	hsa04540	1	89	0.305694510376	0.418986715967	PRKCB	http://www.genome.jp/kegg-bin/show_pathway?hsa04540/hsa:5579%09red
GABAergic synapse	KEGG PATHWAY	hsa04727	1	90	0.308554349922	0.418986715967	PRKCB	http://www.genome.jp/kegg-bin/show_pathway?hsa04727/hsa:5579%09red
Fc gamma R-mediated phagocytosis	KEGG PATHWAY	hsa04666	1	91	0.311402844361	0.418986715967	PRKCB	http://www.genome.jp/kegg-bin/show_pathway?hsa04666/hsa:5579%09red
NF-kappa B signaling pathway	KEGG PATHWAY	hsa04064	1	92	0.314240036975	0.418986715967	PRKCB	http://www.genome.jp/kegg-bin/show_pathway?hsa04064/hsa:5579%09red
GnRH signaling pathway	KEGG PATHWAY	hsa04912	1	92	0.314240036975	0.418986715967	PRKCB	http://www.genome.jp/kegg-bin/show_pathway?hsa04912/hsa:5579%09red
Circadian entrainment	KEGG PATHWAY	hsa04713	1	97	0.328257976488	0.43083859414	PRKCB	http://www.genome.jp/kegg-bin/show_pathway?hsa04713/hsa:5579%09red
Melanogenesis	KEGG PATHWAY	hsa04916	1	101	0.339273251915	0.435809178104	PRKCB	http://www.genome.jp/kegg-bin/show_pathway?hsa04916/hsa:5579%09red
Retrograde endocannabinoid signaling	KEGG PATHWAY	hsa04723	1	103	0.344715456413	0.435809178104	PRKCB	http://www.genome.jp/kegg-bin/show_pathway?hsa04723/hsa:5579%09red
T cell receptor signaling pathway	KEGG PATHWAY	hsa04660	1	106	0.352797906084	0.435809178104	CD4	http://www.genome.jp/kegg-bin/show_pathway?hsa04660/hsa:920%09red
HIF-1 signaling pathway	KEGG PATHWAY	hsa04066	1	106	0.352797906084	0.435809178104	PRKCB	http://www.genome.jp/kegg-bin/show_pathway?hsa04066/hsa:5579%09red
Amoebiasis	KEGG PATHWAY	hsa05146	1	109	0.360784313068	0.436110355216	PRKCB	http://www.genome.jp/kegg-bin/show_pathway?hsa05146/hsa:5579%09red
TNF signaling pathway	KEGG PATHWAY	hsa04668	1	110	0.363425296013	0.436110355216	TNFRSF1B	http://www.genome.jp/kegg-bin/show_pathway?hsa04668/hsa:7133%09red
Cholinergic synapse	KEGG PATHWAY	hsa04725	1	113	0.37128535179	0.436198629518	PRKCB	http://www.genome.jp/kegg-bin/show_pathway?hsa04725/hsa:5579%09red
Serotonergic synapse	KEGG PATHWAY	hsa04726	1	114	0.373884539587	0.436198629518	PRKCB	http://www.genome.jp/kegg-bin/show_pathway?hsa04726/hsa:5579%09red
Leukocyte transendothelial migration	KEGG PATHWAY	hsa04670	1	118	0.38417819645	0.442068061668	PRKCB	http://www.genome.jp/kegg-bin/show_pathway?hsa04670/hsa:5579%09red
Dopaminergic synapse	KEGG PATHWAY	hsa04728	1	131	0.416519231372	0.47280561399	PRKCB	http://www.genome.jp/kegg-bin/show_pathway?hsa04728/hsa:5579%09red
Tight junction	KEGG PATHWAY	hsa04530	1	134	0.423746850652	0.47459647273	PRKCB	http://www.genome.jp/kegg-bin/show_pathway?hsa04530/hsa:5579%09red
Natural killer cell mediated cytotoxicity	KEGG PATHWAY	hsa04650	1	137	0.430888217162	0.4762448716	PRKCB	http://www.genome.jp/kegg-bin/show_pathway?hsa04650/hsa:5579%09red
Cell adhesion molecules (CAMs)	KEGG PATHWAY	hsa04514	1	143	0.444916141698	0.485363063671	CD4	http://www.genome.jp/kegg-bin/show_pathway?hsa04514/hsa:920%09red
Hippo signaling pathway	KEGG PATHWAY	hsa04390	1	156	0.47417683341	0.510651974441	NKD1	http://www.genome.jp/kegg-bin/show_pathway?hsa04390/hsa:85407%09red
Influenza A	KEGG PATHWAY	hsa05164	1	176	0.516312952728	0.548990987711	PRKCB	http://www.genome.jp/kegg-bin/show_pathway?hsa05164/hsa:5579%09red
Chemokine signaling pathway	KEGG PATHWAY	hsa04062	1	189	0.541936995022	0.569033844773	PRKCB	http://www.genome.jp/kegg-bin/show_pathway?hsa04062/hsa:5579%09red
MicroRNAs in cancer	KEGG PATHWAY	hsa05206	1	296	0.708576753694	0.734820337164	PRKCB	http://www.genome.jp/kegg-bin/show_pathway?hsa05206/hsa:5579%09red
Metabolic pathways	KEGG PATHWAY	hsa01100	4	1182	0.733514297105	0.751404889717	FUT5|FTCD|DHRS4L1|ACSBG2	http://www.genome.jp/kegg-bin/show_pathway?hsa01100/hsa:81616%09red/hsa:2527%09red/hsa:728635%09red/hsa:10841%09red
Pathways in cancer	KEGG PATHWAY	hsa05200	1	327	0.744728161403	0.753700789854	PRKCB	http://www.genome.jp/kegg-bin/show_pathway?hsa05200/hsa:5579%09red
PI3K-Akt signaling pathway	KEGG PATHWAY	hsa04151	1	346	0.764707574967	0.764707574967	GH1	http://www.genome.jp/kegg-bin/show_pathway?hsa04151/hsa:2688%09red
--------------------
#Term	Database	ID	Input number	Background number	P-Value	Corrected P-Value	Input	Hyperlink
--------------------
#Term	Database	ID	Input number	Background number	P-Value	Corrected P-Value	Input	Hyperlink
--------------------
