# Supplementary material for: Tristetraprolin specifically regulates the expression and alternative splicing of immune response genes in HeLa cells
Source: BMC Immunol. 2019 May 2;20:13. doi: 10.1186/s12865-019-0292-1 (PMC6498542; doi:10.1186/s12865-019-0292-1)
Supplement: Supplementary file 7 — ZFP36_vs_Ctrl_NIR_RAS_p0.05. (TXT 147 kb) [file 12865_2019_292_MOESM7_ESM.txt]

X.ID	Chr	Ass1	Ass2	Strand	Mss1	Mss2	Type	Isoform	KorN	Ctrl_1st.Ratio	Ctrl_1st.Alt_average_sj	Ctrl_1st.Model_average_sj	Ctrl_1st.Alt_sj	Ctrl_1st.Model_sj	Ctrl_1st.isfiltered	Ctrl_2nd.Ratio	Ctrl_2nd.Alt_average_sj	Ctrl_2nd.Model_average_sj	Ctrl_2nd.Alt_sj	Ctrl_2nd.Model_sj	Ctrl_2nd.isfiltered	ZFP36_1st.Ratio	ZFP36_1st.Alt_average_sj	ZFP36_1st.Model_average_sj	ZFP36_1st.Alt_sj	ZFP36_1st.Model_sj	ZFP36_1st.isfiltered	ZFP36_2nd.Ratio	ZFP36_2nd.Alt_average_sj	ZFP36_2nd.Model_average_sj	ZFP36_2nd.Alt_sj	ZFP36_2nd.Model_sj	ZFP36_2nd.isfiltered	Pvalue	Tvalue	DiffType	Gene	Symbol	Chr	GeneType	Description
known_NIR_105	chr1	110342268	110346308	+	110342268;110345649	110345539;110346308	ES	ENST00000369784.7	known	0.74	44	15.5	44	11;20	y	0.75	33	11.0	33	0;22	n	0.52	16	15.0	16	9;21	y	0.55	23	18.5	23	19;18	y	0.0286961771282866	-13.2815661727072	down	ENSG00000162775.14	RBM15	chr1	protein_coding	RNA binding motif protein 15
known_NIR_475	chr1	150492489;150496908	150496482;150497530	+	150492489	150497530	cassetteExon	ENST00000438568.6	known	0.63	123.0	71	90;156	71	y	0.62	148.0	89	130;166	89	y	0.69	191.0	86	163;219	86	y	0.70	210.0	89	140;280	89	y	0.0100505063388335	9.89949493661165	up	ENSG00000143374.14	TARS2	chr1	protein_coding	threonyl-tRNA synthetase 2, mitochondrial (putative)
known_NIR_587	chr1	153962747	153963495	-	153962747	153963177	5pMXE	ENST00000621013.4	known	0.73	309	117	309	117	y	0.71	429	176	429	176	y	0.79	397	107	397	107	y	0.80	516	129	516	129	y	0.0445338427731891	6.70820393249937	up	ENSG00000143570.17	SLC39A1	chr1	protein_coding	solute carrier family 39 (zinc transporter), member 1
known_NIR_779	chr1	156294565	156295526	-	156294565	156294759	A5SS&ES	ENST00000614643.4	known	0.22	77	266	77	266	y	0.21	89	327	89	327	y	0.16	81	421	81	421	y	0.17	111	544	111	544	y	0.0194193243090799	-7.07106781186547	down	ENSG00000198715.11	GLMP	chr1	protein_coding	glycosylated lysosomal membrane protein
known_NIR_867	chr1	162287436	162300633	+	162287436	162300648	A3SS	ENST00000530878.5	known	0.30	25	58	25	58	y	0.32	24	51	24	51	y	0.44	34	43	34	43	y	0.41	43	61	43	61	y	0.0329611447259705	6.37905225659013	up	ENSG00000198929.12	NOS1AP	chr1	protein_coding	nitric oxide synthase 1 (neuronal) adaptor protein
known_NIR_918	chr1	168004793	168015781	+	168004793	168038371	A3SS	ENST00000312263.10	known	0.10	10	89	10	89	y	0.07	9	123	9	123	y	0.18	30	139	30	139	y	0.20	34	134	34	134	y	0.0384206740998103	5.8243520603649	up	ENSG00000143164.15	DCAF6	chr1	protein_coding	DDB1 and CUL4 associated factor 6
known_NIR_919	chr1	168004793	168022988	+	168004793;168015951	168015781;168022988	ES	ENST00000432587.6	known	0.82	54	12.0	54	10;14	y	0.85	78	13.5	78	9;18	y	0.73	92	33.5	92	30;37	y	0.71	58	23.5	58	34;13	y	0.0329611447259705	-6.37905225659013	down	ENSG00000143164.15	DCAF6	chr1	protein_coding	DDB1 and CUL4 associated factor 6
known_NIR_1028	chr1	185091739	185098072	+	185091739;185093276	185093061;185098072	ES	ENST00000367510.7	known	0.04	4	109.0	4	108;110	y	0.06	8	115.5	8	124;107	y	0.12	13	100.0	13	91;109	y	0.14	28	179.0	28	135;223	y	0.0298574998546681	5.65685424949238	up	ENSG00000121481.10	RNF2	chr1	protein_coding	ring finger protein 2
known_NIR_1184	chr1	213071041	213104454	+	213071041;213077816	213077696;213104454	ES	ENST00000615329.4	known	0.00	0	32.5	0	27;38	n	0.02	1	46.5	1	56;37	n	0.09	6	59.0	6	52;66	y	0.12	12	89.0	12	74;104	y	0.0454248383874775	5.26965186413968	up	ENSG00000136643.11	RPS6KC1	chr1	protein_coding	ribosomal protein S6 kinase, 52kDa, polypeptide 1
known_NIR_1215	chr1	22052742	22078429	+	22052742;22074219	22074094;22078429	ES	ENST00000344548.7	known	0.93	624	48.5	624	27;70	y	0.92	682	60.5	682	38;83	y	0.89	761	96.5	761	68;125	y	0.88	896	119.0	896	96;142	y	0.0298574998546681	-5.65685424949238	down	ENSG00000070831.15	CDC42	chr1	protein_coding	cell division cycle 42
known_NIR_1298	chr1	228108321	228108955	-	228108321	228108437	5pMXE	ENST00000366734.5	known	0.72	49	19	49	19	y	0.77	27	8	27	8	y	0.46	16	19	16	19	y	0.50	29	29	29	29	y	0.0163928841309826	-8.27720938009612	down	ENSG00000162910.18	MRPL55	chr1	protein_coding	mitochondrial ribosomal protein L55
known_NIR_1301	chr1	228108474	228109149	-	228108474	228108955	5pMXE	ENST00000366740.5	known	0.32	12	25	12	25	y	0.36	9	16	9	16	y	0.22	16	56	16	56	y	0.17	8	38	8	38	y	0.0495774945660703	-4.52903909476958	down	ENSG00000162910.18	MRPL55	chr1	protein_coding	mitochondrial ribosomal protein L55
known_NIR_1339	chr1	231229206	231238857	-	231229209	231238857	A3SS	ENST00000366649.6	known	0.21	10	37	10	37	y	0.18	13	59	13	59	y	0.32	21	44	21	44	y	0.35	27	50	27	50	y	0.0221975859225905	6.59966329107444	up	ENSG00000143633.12	C1orf131	chr1	protein_coding	chromosome 1 open reading frame 131
known_NIR_1341	chr1	231522637;231524547	231524426;231527338	-	231522637	231527338	cassetteExon	ENST00000440665.5	known	0.16	14.0	72	22;6	72	y	0.17	28.5	143	30;27	143	y	0.05	5.5	105	3;8	105	y	0.06	7.5	118	0;15	118	n	0.00410679353229616	-15.556349186104	down	ENSG00000233461.5	RP11-295G20.2	chr1	antisense	--
known_NIR_1469	chr1	27558530	27558706	-	27553185	27558706	A3SS	ENST00000247087.9	known	0.97	98	3	98	3	y	0.93	115	9	115	9	y	0.75	91	31	91	31	y	0.79	143	39	143	39	y	0.0238129398160472	-6.36396103067893	down	ENSG00000126705.13	AHDC1	chr1	protein_coding	AT hook, DNA binding motif, containing 1
known_NIR_1737	chr1	44051494;44061227	44061132;44076091	+	44051494;44074963	44074838;44076091	MXE	ENST00000437643.1	known	1.00	0.5	0.0	0;1	0;0	n	0.89	8.5	1.0	6;11	1;1	n	0.40	2.0	3.0	2;2	4;2	y	0.55	6.0	5.0	4;8	3;7	y	0.0440443710992526	-5.05347130736242	down	ENSG00000230615.6	RP5-1198O20.4	chr1	lincRNA	--
known_NIR_1770	chr1	45495166	45496556	-	45495166;45495473	45495418;45496556	ES	ENST00000626657.2	known	0.45	9	11.0	9	20;2	y	0.52	14	13.0	14	21;5	y	0.17	4	19.5	4	33;6	y	0.21	6	22.0	6	44;0	n	0.0327067615334934	-7.3180493407633	down	ENSG00000280670.2	CCDC163P	chr1	protein_coding	coiled-coil domain containing 163, pseudogene
known_NIR_1790	chr1	46594280	46604227	-	46594280	46604185	A5SS	ENST00000341183.9	known	0.40	27	41	27	41	y	0.37	28	48	28	48	y	0.55	61	49	61	49	y	0.52	66	61	66	61	y	0.0194193243090799	7.07106781186547	up	ENSG00000079277.19	MKNK1	chr1	protein_coding	MAP kinase interacting serine/threonine kinase 1
known_NIR_1891	chr1	66930400	66940028	+	66926242	66940028	A5SS	ENST00000355977.10	known	0.58	67	48	67	48	y	0.59	91	63	91	63	y	0.71	105	42	105	42	y	0.69	119	53	119	53	y	0.0239815573416881	10.285912696499	up	ENSG00000198160.14	MIER1	chr1	protein_coding	mesoderm induction early response 1, transcriptional regulator
known_NIR_1936	chr1	77721901	77722024	-	77721925	77722024	A3SS	ENST00000370794.7	known	0.46	95	110	95	110	y	0.45	81	100	81	100	y	0.65	109	58	109	58	y	0.63	149	86	149	86	y	0.0119718569226319	16.5469030334984	up	ENSG00000077254.14	USP33	chr1	protein_coding	ubiquitin specific peptidase 33
known_NIR_2007	chr1	93264901	93278463	+	93264901;93270814	93270347;93278463	ES	ENST00000343253.11	known	0.83	5	1.0	5	1;1	n	0.87	23	3.5	23	4;3	y	0.47	8	9.0	8	18;0	n	0.38	11	18.0	11	12;24	y	0.0362133339628633	-8.63044240363576	down	ENSG00000122483.17	CCDC18	chr1	protein_coding	coiled-coil domain containing 18
known_NIR_2042	chr1	999613	999866	-	999613	999692	A5SS	ENST00000428771.6	known	0.26	28	78	28	78	y	0.25	52	152	52	152	y	0.21	48	184	48	184	y	0.20	77	312	77	312	y	0.0194193243090798	-7.07106781186548	down	ENSG00000188290.10	HES4	chr1	protein_coding	hes family bHLH transcription factor 4
known_NIR_2060	chr10	101017615	101018099	-	101016427	101018099	A3SS	ENST00000619208.4	known	0.53	18	16	18	16	y	0.59	13	9	13	9	y	0.87	48	7	48	7	y	0.82	14	3	14	3	y	0.0199128073574361	7.29810215617507	up	ENSG00000186862.17	PDZD7	chr10	protein_coding	PDZ domain containing 7
known_NIR_2084	chr10	102617428	102619066	+	102617428	102627175	A3SS	ENST00000369902.7	known	0.02	1	50	1	50	n	0.04	3	79	3	79	y	0.13	9	62	9	62	y	0.11	10	80	10	80	y	0.0238129398160472	6.36396103067893	up	ENSG00000107882.11	SUFU	chr10	protein_coding	suppressor of fused homolog (Drosophila)
known_NIR_2087	chr10	103111805	103174858	-	103139479	103174858	A3SS&ES	ENST00000404739.7	known	0.02	3	123	3	123	y	0.01	3	291	3	291	y	0.11	19	157	19	157	y	0.10	34	302	34	302	y	0.0061162653263811	12.7279220613579	up	ENSG00000076685.18	NT5C2	chr10	protein_coding	5'-nucleotidase, cytosolic II
known_NIR_2251	chr10	132406289	132417061	+	132405986	132417061	A5SS	ENST00000631148.2	known	0.79	52	14	52	14	y	0.77	68	20	68	20	y	0.67	66	32	66	32	y	0.69	111	51	111	51	y	0.0194193243090797	-7.07106781186549	down	ENSG00000171813.13	PWWP2B	chr10	protein_coding	PWWP domain containing 2B
known_NIR_2419	chr10	35196099	35206895	+	35127193	35206895	A5SS	ENST00000474362.5	known	0.96	48	2	48	2	y	0.98	85	2	85	2	y	0.80	77	19	77	19	y	0.81	69	16	69	16	y	0.0141553154882791	-14.7580486514986	down	ENSG00000095794.19	CREM	chr10	protein_coding	cAMP responsive element modulator
known_NIR_2676	chr10	80082204;80090431	80090380;80090797	+	80082204	80090797	cassetteExon	ENST00000613758.4	known	0.09	5.0	53	3;7	53	y	0.11	5.5	46	4;7	46	y	0.16	14.5	76	7;22	76	y	0.18	16.0	73	11;21	73	y	0.0384760523591769	4.94974746830583	up	ENSG00000133678.13	TMEM254	chr10	protein_coding	transmembrane protein 254
known_NIR_2752	chr10	97743164	97744729	+	97738649	97744729	A5SS	ENST00000337540.11	known	0.98	46	1	46	1	n	0.95	73	4	73	4	y	0.87	54	8	54	8	y	0.84	71	14	71	14	y	0.0352361787622679	-5.18544972870134	down	ENSG00000155256.17	ZFYVE27	chr10	protein_coding	zinc finger, FYVE domain containing 27
known_NIR_2948	chr11	125592918	125593638	+	125592918	125597059	A3SS	ENST00000531491.5	known	0.46	6	7	6	7	y	0.39	7	11	7	11	y	0.70	14	6	14	6	y	0.73	35	13	35	13	y	0.0447203477836177	7.6157731058639	up	ENSG00000134910.12	STT3A	chr11	protein_coding	STT3A, subunit of the oligosaccharyltransferase complex (catalytic)
known_NIR_2971	chr11	128462576;128480451	128480401;128484823	-	128462576;128463627	128463509;128484823	MXE	ENST00000526145.6	known	0.48	114.0	123.0	0;228	235;11	n	0.47	170.5	188.5	6;335	339;38	y	0.43	127.0	169.0	0;254	328;10	n	0.44	283.0	363.5	0;566	675;52	n	0.0298574998546682	-5.65685424949237	down	ENSG00000134954.14	ETS1	chr11	protein_coding	v-ets avian erythroblastosis virus E26 oncogene homolog 1
known_NIR_3101	chr11	2883910	2883999	-	2883915	2883999	A3SS	ENST00000380725.1	known	0.06	18	266	18	266	y	0.05	15	303	15	303	y	0.14	41	250	41	250	y	0.12	38	287	38	287	y	0.0445338427731892	6.70820393249937	up	ENSG00000129757.12	CDKN1C	chr11	protein_coding	cyclin-dependent kinase inhibitor 1C (p57, Kip2)
known_NIR_3138	chr11	3360565;3361889	3361743;3370975	-	3360565	3370975	cassetteExon	ENST00000354599.10	known	0.97	57.0	2	97;17	2	y	1.00	52.0	0	84;20	0	n	0.85	49.5	9	69;30	9	y	0.87	75.0	11	105;45	11	y	0.0286201032007159	-6.93375245281536	down	ENSG00000005801.16	ZNF195	chr11	protein_coding	zinc finger protein 195
known_NIR_3176	chr11	35190065	35198121	+	35190065	35208105	A3SS	ENST00000433892.6	known	0.33	28	56	28	56	y	0.32	72	153	72	153	y	0.42	54	75	54	75	y	0.40	110	166	110	166	y	0.0371839859971613	7.6026311234993	up	ENSG00000026508.16	CD44	chr11	protein_coding	CD44 molecule (Indian blood group)
known_NIR_3204	chr11	3808315;3822993	3822909;3823883	+	3808315;3811424	3811250;3823883	MXE	ENST00000396986.6	known	0.08	2.5	27.0	0;5	31;23	n	0.11	7.0	54.5	3;11	61;48	y	0.25	10.0	30.5	0;20	17;44	n	0.22	11.5	41.0	1;22	38;44	n	0.0221975859225905	6.59966329107444	up	ENSG00000148985.19	PGAP2	chr11	protein_coding	post-GPI attachment to proteins 2
known_NIR_3250	chr11	46367747	46368002	+	46367747	46368005	A3SS	ENST00000343674.10	known	0.83	177	37	177	37	y	0.80	247	63	247	63	y	0.72	194	75	194	75	y	0.70	305	132	305	132	y	0.0384206740998101	-5.82435206036491	down	ENSG00000149091.15	DGKZ	chr11	protein_coding	diacylglycerol kinase, zeta
known_NIR_3324	chr11	502181	506609	-	502249	506609	A3SS	ENST00000397614.5	known	0.64	74	41	74	41	y	0.66	181	95	181	95	y	0.58	113	83	113	83	y	0.56	197	154	197	154	y	0.029857499854668	-5.65685424949239	down	ENSG00000023191.16	RNH1	chr11	protein_coding	ribonuclease/angiogenin inhibitor 1
known_NIR_3335	chr11	504996	507113	-	504996	506609	5pMXE	ENST00000397615.6	known	0.40	69	105	69	105	y	0.38	94	152	94	152	y	0.28	77	198	77	198	y	0.31	119	266	119	266	y	0.0454248383874774	-5.26965186413968	down	ENSG00000023191.16	RNH1	chr11	protein_coding	ribonuclease/angiogenin inhibitor 1
known_NIR_3337	chr11	5253405	5254292	-	5248487	5254292	A3SS	ENST00000620888.4	known	0.49	20	21	20	21	y	0.43	6	8	6	8	y	0.88	7	1	7	1	n	0.87	33	5	33	5	y	0.0407499238284268	13.6451159463447	up	ENSG00000196565.12	HBG2	chr11	protein_coding	hemoglobin, gamma G
known_NIR_3467	chr11	62141044	62144982	+	62141044;62141511	62141500;62144982	ES	ENST00000394818.7	known	0.60	153	100.5	153	104;97	y	0.58	258	189.5	258	211;168	y	0.67	228	110.5	228	116;105	y	0.69	280	128.0	280	131;125	y	0.0238129398160471	6.36396103067894	up	ENSG00000149503.12	INCENP	chr11	protein_coding	inner centromere protein antigens 135/155kDa
known_NIR_3474	chr11	62602779	62603149	-	62602889	62603149	A3SS	ENST00000394773.6	known	0.07	10	143	10	143	y	0.10	12	113	12	113	y	0.20	32	127	32	127	y	0.17	39	190	39	190	y	0.0421737147788486	4.71404520791032	up	ENSG00000149499.11	EML3	chr11	protein_coding	echinoderm microtubule associated protein like 3
known_NIR_3487	chr11	62676639	62677518	-	62676639;62677005	62676813;62677518	ES	ENST00000301935.9	known	0.08	28	302.0	28	237;367	y	0.09	35	340.0	35	237;443	y	0.05	25	501.0	25	378;624	y	0.04	29	701.5	29	582;821	y	0.0298574998546681	-5.65685424949238	down	ENSG00000162191.13	UBXN1	chr11	protein_coding	UBX domain protein 1
known_NIR_3587	chr11	64368260	64368468	+	64368260	64368489	A3SS	ENST00000528057.5	known	0.84	194	36	194	36	y	0.85	343	59	343	59	y	0.91	316	32	316	32	y	0.90	502	54	502	54	y	0.0136060761678563	8.48528137423857	up	ENSG00000162302.12	RPS6KA4	chr11	protein_coding	ribosomal protein S6 kinase, 90kDa, polypeptide 4
known_NIR_3852	chr11	7019745	7020073	-	7002855	7020073	A3SS	ENST00000278314.4	known	0.00	0	6	0	6	n	0.11	1	8	1	8	n	1.00	2	0	2	0	n	0.89	16	2	16	2	y	0.00755151693178958	11.4422733682914	up	ENSG00000149050.9	ZNF214	chr11	protein_coding	zinc finger protein 214
known_NIR_3969	chr11	75477795;75479488	75479244;75490237	-	75477795	75490237	cassetteExon	ENST00000533784.5	known	0.85	51.5	9	56;47	9	y	0.84	79.0	15	96;62	15	y	0.77	58.5	17	47;70	17	y	0.75	102.5	35	105;100	35	y	0.0371839859971616	-7.60263112349927	down	ENSG00000158555.14	GDPD5	chr11	protein_coding	glycerophosphodiester phosphodiesterase domain containing 5
known_NIR_4171	chr12	102039975	102044105	-	102039978	102044105	A3SS	ENST00000240079.10	known	0.23	23	77	23	77	y	0.21	17	64	17	64	y	0.13	19	128	19	128	y	0.10	11	103	11	103	y	0.0384206740998103	-5.8243520603649	down	ENSG00000120860.10	CCDC53	chr12	protein_coding	coiled-coil domain containing 53
known_NIR_4301	chr12	112126149	112130511	+	112125618	112130511	A5SS	ENST00000412615.6	known	0.22	38	136	38	136	y	0.20	28	115	28	115	y	0.27	50	134	50	134	y	0.29	73	178	73	178	y	0.0384760523591767	4.94974746830584	up	ENSG00000135148.11	TRAFD1	chr12	protein_coding	TRAF-type zinc finger domain containing 1
known_NIR_4352	chr12	120579597;120579923	120579774;120581115	-	120579597	120581115	cassetteExon	ENST00000341039.6	known	0.85	217.5	37	205;230	37	y	0.84	240.5	46	160;321	46	y	0.94	218.5	13	156;281	13	y	0.92	347.5	30	208;487	30	y	0.0371839859971611	7.60263112349931	up	ENSG00000167272.10	POP5	chr12	protein_coding	processing of precursor 5, ribonuclease P/MRP subunit (S. cerevisiae)
known_NIR_4412	chr12	122976970	122978360	+	122976970	122978442	A3SS	ENST00000397389.6	known	0.35	17	32	17	32	y	0.37	35	59	35	59	y	0.23	17	57	17	57	y	0.20	20	78	20	78	y	0.02222678799251	-8.04315284526582	down	ENSG00000111325.16	OGFOD2	chr12	protein_coding	2-oxoglutarate and iron-dependent oxygenase domain containing 2
known_NIR_4419	chr12	122980887	122981129	+	122980745	122981129	A5SS	ENST00000315580.9	known	0.08	13	150	13	150	y	0.09	27	268	27	268	y	0.04	18	397	18	397	y	0.05	26	450	26	450	y	0.0298574998546681	-5.65685424949238	down	ENSG00000182196.13	ARL6IP4	chr12	protein_coding	ADP-ribosylation factor-like 6 interacting protein 4
known_NIR_4576	chr12	29633336	29659880	-	29633336	29751666	A5SS	ENST00000256062.9	known	0.75	103	35	103	35	y	0.77	144	44	144	44	y	0.83	127	26	127	26	y	0.85	134	23	134	23	y	0.0298574998546682	5.65685424949237	up	ENSG00000133687.15	TMTC1	chr12	protein_coding	transmembrane and tetratricopeptide repeat containing 1
known_NIR_4596	chr12	31709425	31714882	-	31709425	31728971	A5SS	ENST00000281471.10	known	0.17	7	34	7	34	y	0.18	13	60	13	60	y	0.11	6	47	6	47	y	0.12	5	35	5	35	y	0.0136060761678562	-8.48528137423858	down	ENSG00000151743.10	AMN1	chr12	protein_coding	antagonist of mitotic exit network 1 homolog (S. cerevisiae)
known_NIR_4621	chr12	42335974	42355161	+	42335974;42352049	42351885;42355161	ES	ENST00000549190.5	known	0.28	105	263.5	105	317;210	y	0.26	156	433.0	156	587;279	y	0.36	188	338.5	188	429;248	y	0.39	235	366.0	235	442;290	y	0.0384206740998104	5.8243520603649	up	ENSG00000134283.17	PPHLN1	chr12	protein_coding	periphilin 1
known_NIR_4670	chr12	47798972	47819767	-	47798972	47802224	A5SS&ES	ENST00000427332.6	known	0.51	49	48	49	48	y	0.56	120	94	120	94	y	0.31	51	114	51	114	y	0.35	75	139	75	139	y	0.0264128878687919	-6.40312423743285	down	ENSG00000061273.17	HDAC7	chr12	protein_coding	histone deacetylase 7
known_NIR_5097	chr12	6688226	6689368	-	6688226	6689098	A5SS	ENST00000319770.7	known	0.75	66	22	66	22	y	0.77	115	35	115	35	y	0.65	98	52	98	52	y	0.68	96	46	96	46	y	0.0454248383874776	-5.26965186413967	down	ENSG00000126746.17	ZNF384	chr12	protein_coding	zinc finger protein 384
known_NIR_5132	chr12	6868509	6868864	+	6868255	6868864	A5SS	ENST00000488464.6	known	0.66	21	11	21	11	y	0.67	58	28	58	28	y	0.84	77	15	77	15	y	0.85	55	10	55	10	y	0.00153964679458758	25.4558441227157	up	ENSG00000111669.14	TPI1	chr12	protein_coding	triosephosphate isomerase 1
known_NIR_5186	chr12	7115219	7118899	+	7115219;7118677	7115386;7118899	ES	ENST00000541775.5	known	0.14	4	24.5	4	20;29	y	0.06	3	45.5	3	44;47	y	0.50	30	30.0	30	30;30	y	0.44	27	34.0	27	29;39	y	0.021788884368182	7.4	up	ENSG00000205885.7	C1RL-AS1	chr12	antisense	C1RL antisense RNA 1
known_NIR_5187	chr12	7118677	7118899	+	7115219	7118899	A5SS	ENST00000382215.3	known	0.88	29	4	29	4	y	0.94	47	3	47	3	y	0.50	30	30	30	30	y	0.59	39	27	39	27	y	0.0299628281778773	-6.74885238740696	down	ENSG00000205885.7	C1RL-AS1	chr12	antisense	C1RL antisense RNA 1
known_NIR_5226	chr12	84886068	84912523	-	84886068;84892308	84891832;84912523	ES	ENST00000266682.9	known	0.09	7	68.0	7	87;49	y	0.10	10	88.5	10	77;100	y	0.00	0	72.5	0	85;60	n	0.01	1	120.5	1	117;124	n	0.00611626532638111	-12.7279220613578	down	ENSG00000072041.16	SLC6A15	chr12	protein_coding	solute carrier family 6 (neutral amino acid transporter), member 15
known_NIR_5421	chr13	36283702;36295857	36295778;36297637	-	36283702	36297637	cassetteExon	ENST00000511166.1	known	0.94	15.5	1	9;22	1	n	0.93	27.5	2	29;26	2	y	0.44	4.0	5	3;5	5	y	0.49	9.5	10	8;11	10	y	0.0278138192265573	-18.4349167029893	down	ENSG00000250709.1	CCDC169-SOHLH2	chr13	protein_coding	CCDC169-SOHLH2 readthrough
known_NIR_5556	chr14	100293377	100295626	-	100293377	100306199	A5SS	ENST00000392908.7	known	0.97	57	2	57	2	y	1.00	84	0	84	0	n	0.83	75	15	75	15	y	0.87	59	9	59	9	y	0.0383285914427354	-5.4	down	ENSG00000197119.12	SLC25A29	chr14	protein_coding	solute carrier family 25 (mitochondrial carnitine/acylcarnitine carrier), member 29
known_NIR_5631	chr14	103711245	103711466	-	103711180	103711466	A3SS	ENST00000554913.5	known	1.00	117	0	117	0	n	0.99	202	3	202	3	y	0.94	176	11	176	11	y	0.95	323	16	323	16	y	0.0194193243090798	-7.07106781186548	down	ENSG00000126215.13	XRCC3	chr14	protein_coding	X-ray repair complementing defective repair in Chinese hamster cells 3
known_NIR_5892	chr14	50758630	50759857	-	50754867	50759857	A3SS	ENST00000382043.8	known	0.54	44	37	44	37	y	0.59	44	31	44	31	y	0.72	44	17	44	17	y	0.77	36	11	36	11	y	0.0364820903700593	5.09116882454314	up	ENSG00000100503.23	NIN	chr14	protein_coding	ninein (GSK3B interacting protein)
known_NIR_6064	chr14	73148094	73170797	+	73148106	73170797	A5SS	ENST00000394157.7	known	0.45	50	62	50	62	y	0.43	52	69	52	69	y	0.58	71	52	71	52	y	0.56	126	98	126	98	y	0.0116283023493828	9.19238815542514	up	ENSG00000080815.18	PSEN1	chr14	protein_coding	presenilin 1
known_NIR_6080	chr14	73740255	73759763	-	73740255	73787102	A5SS	ENST00000394071.6	known	0.77	72	21	72	21	y	0.74	112	40	112	40	y	0.62	68	42	68	42	y	0.60	75	50	75	50	y	0.0222267879925101	-8.04315284526582	down	ENSG00000156030.12	ELMSAN1	chr14	protein_coding	ELM2 and Myb/SANT-like domain containing 1
known_NIR_6162	chr14	88578140	88601924	+	88578140	88607243	A3SS	ENST00000302216.12	known	0.57	21	16	21	16	y	0.55	12	10	12	10	y	0.38	25	41	25	41	y	0.34	16	31	16	31	y	0.0293855888555768	-8.94427190999917	down	ENSG00000100722.18	ZC3H14	chr14	protein_coding	zinc finger CCCH-type containing 14
known_NIR_6171	chr14	88603060	88607243	+	88596808	88607243	A5SS	ENST00000556945.5	known	0.76	99	31	99	31	y	0.74	73	26	73	26	y	0.83	124	25	124	25	y	0.84	176	34	176	34	y	0.0371839859971616	7.60263112349927	up	ENSG00000100722.18	ZC3H14	chr14	protein_coding	zinc finger CCCH-type containing 14
known_NIR_6262	chr15	100612427	100648323	+	100612427;100630042	100629437;100648323	ES	ENST00000332783.11	known	0.07	6	75.5	6	107;44	y	0.06	7	106.5	7	126;87	y	0.01	1	67.0	1	83;51	n	0.00	0	107.0	0	126;88	n	0.0136060761678563	-8.48528137423857	down	ENSG00000183475.12	ASB7	chr15	protein_coding	ankyrin repeat and SOCS box containing 7
known_NIR_6559	chr15	63286628	63302345	+	63286628;63287546	63287424;63302345	ES	ENST00000261879.9	known	0.00	0	16.0	0	10;22	n	0.06	2	32.0	2	28;36	y	0.32	7	15.0	7	21;9	y	0.29	16	38.5	16	33;44	y	0.033336925655144	8.19891591749923	up	ENSG00000138613.13	APH1B	chr15	protein_coding	APH1B gamma secretase subunit
known_NIR_6741	chr15	75028453	75044386	+	75028453;75043536	75043441;75044386	ES	ENST00000342932.7	known	0.22	14	48.5	14	41;56	y	0.24	19	60.0	19	57;63	y	0.08	6	72.0	6	59;85	y	0.07	7	96.5	7	62;131	y	0.0155112285407009	-13.8636214604987	down	ENSG00000138621.11	PPCDC	chr15	protein_coding	phosphopantothenoylcysteine decarboxylase
known_NIR_6742	chr15	75028453	75044386	+	75043536	75044386	5pMXE	ENST00000563393.1	known	0.20	14	56	14	56	y	0.23	19	63	19	63	y	0.07	6	85	6	85	y	0.05	7	131	7	131	y	0.019830134210431	-8.59785304149105	down	ENSG00000138621.11	PPCDC	chr15	protein_coding	phosphopantothenoylcysteine decarboxylase
known_NIR_6751	chr15	75339878	75339965	+	75339104	75339965	A5SS	ENST00000567195.5	known	0.90	218	25	218	25	y	0.89	271	35	271	35	y	0.94	417	25	417	25	y	0.95	486	25	486	25	y	0.0194193243090799	7.07106781186546	up	ENSG00000140365.15	COMMD4	chr15	protein_coding	COMM domain containing 4
known_NIR_6965	chr16	11896782	11897840	-	11896785	11897840	A3SS	ENST00000434724.6	known	0.25	138	404	138	404	y	0.24	132	426	132	426	y	0.17	102	483	102	483	y	0.15	136	776	136	776	y	0.0371839859971616	-7.60263112349928	down	ENSG00000103342.12	GSPT1	chr16	protein_coding	G1 to S phase transition 1
known_NIR_6992	chr16	1371611	1385208	-	1371611	1379533	5pMXE	ENST00000248104.11	known	0.35	9	17	9	17	y	0.34	18	35	18	35	y	0.17	7	33	7	33	y	0.19	9	39	9	39	y	0.0141553154882792	-14.7580486514986	down	ENSG00000059145.18	UNKL	chr16	protein_coding	unkempt family zinc finger-like
known_NIR_7080	chr16	19224838	19249941	+	19224838	19266880	A3SS	ENST00000355377.6	known	0.49	27	28	27	28	y	0.53	8	7	8	7	y	0.92	33	3	33	3	y	1.00	12	0	12	0	n	0.0247613548532771	10.0623058987491	up	ENSG00000103528.16	SYT17	chr16	protein_coding	synaptotagmin XVII
known_NIR_7243	chr16	29459985	29461382	+	29458015	29461382	A5SS	ENST00000344620.10	known	0.75	54	18	54	18	y	0.71	113	46	113	46	y	0.55	96	80	96	80	y	0.58	102	73	102	73	y	0.0267840423127068	-6.6	down	ENSG00000260280.5	SLX1B-SULT1A4	chr16	processed_transcript	SLX1B-SULT1A4 readthrough (NMD candidate)
known_NIR_7301	chr16	30199327	30200725	+	30197357	30200725	A5SS	ENST00000355544.9	known	0.76	56	18	56	18	y	0.72	117	46	117	46	y	0.55	94	77	94	77	y	0.59	103	73	103	73	y	0.026582831666424	-6.01040764008565	down	ENSG00000213599.9	SLX1A-SULT1A3	chr16	protein_coding	SLX1A-SULT1A3 readthrough (NMD candidate)
known_NIR_7458	chr16	4476487	4483637	+	4476487	4506895	A3SS	ENST00000575120.5	known	0.89	17	2	17	2	y	0.96	25	1	25	1	n	0.59	16	11	16	11	y	0.68	26	12	26	12	y	0.0411964719313642	-5.08693651198077	down	ENSG00000103415.11	HMOX2	chr16	protein_coding	heme oxygenase 2
known_NIR_7550	chr16	56935312	56936687	+	56935312;56935475	56935404;56936687	ES	ENST00000344114.8	known	0.34	76	149.5	76	31;268	y	0.33	87	175.5	87	32;319	y	0.27	69	182.5	69	37;328	y	0.25	58	176.5	58	14;339	y	0.0445338427731892	-6.70820393249936	down	ENSG00000051108.14	HERPUD1	chr16	protein_coding	homocysteine-inducible, endoplasmic reticulum stress-inducible, ubiquitin-like domain member 1
known_NIR_7621	chr16	634797;635340	635281;635612	-	634797;634956	634889;635612	MXE	ENST00000614890.4	known	0.29	126.5	314.0	93;160	603;25	y	0.30	148.5	341.5	98;199	661;22	y	0.41	265.5	380.5	190;341	711;50	y	0.39	208.5	322.5	180;237	623;22	y	0.0273751286447087	9.39148550549913	up	ENSG00000130731.15	C16orf13	chr16	protein_coding	chromosome 16 open reading frame 13
known_NIR_7632	chr16	66537017	66548978	-	66537017;66541953	66541879;66548978	ES	ENST00000299697.11	known	0.23	7	24.0	7	22;26	y	0.18	6	26.5	6	20;33	y	0.03	1	36.5	1	35;38	n	0.00	0	51.0	0	48;54	n	0.0366693979691212	-6.51694623541533	down	ENSG00000166548.15	TK2	chr16	protein_coding	thymidine kinase 2, mitochondrial
known_NIR_7633	chr16	66549009	66550253	-	66549009	66549938	A5SS	ENST00000299697.11	known	0.00	0	34	0	34	n	0.04	1	25	1	25	n	0.28	9	23	9	23	y	0.24	11	34	11	34	y	0.0136060761678563	8.48528137423857	up	ENSG00000166548.15	TK2	chr16	protein_coding	thymidine kinase 2, mitochondrial
known_NIR_7668	chr16	67528914	67538424	+	67529859	67538424	5pMXE	ENST00000422602.6	known	0.91	50	5	50	5	y	0.89	91	11	91	11	y	0.99	112	1	112	1	n	1.00	155	0	155	0	n	0.0316555633109467	8.49705831449919	up	ENSG00000039523.17	FAM65A	chr16	protein_coding	family with sequence similarity 65, member A
known_NIR_7792	chr16	727175	727412	+	727140	727412	A5SS	ENST00000549114.5	known	0.72	23	9	23	9	y	0.65	24	13	24	13	y	0.29	12	29	12	29	y	0.38	12	20	12	20	y	0.0293380009562063	-6.13940613514921	down	ENSG00000103253.17	HAGHL	chr16	protein_coding	hydroxyacylglutathione hydrolase-like
known_NIR_7862	chr16	80997429;81001334	81001248;81006734	-	80997429;80998351	80998285;81006734	MXE	ENST00000564174.5	known	0.07	1.5	19.5	0;3	24;15	n	0.00	0.0	9.0	0;0	13;5	n	0.60	3.0	2.0	3;3	1;3	n	0.51	11.5	11.0	10;13	18;4	y	0.0141664344034026	9.1214034007931	up	ENSG00000103121.8	CMC2	chr16	protein_coding	C-x(9)-C motif containing 2
known_NIR_7896	chr16	85710285	85735190	-	85710307	85735190	A3SS	ENST00000602719.5	known	0.57	17	13	17	13	y	0.53	42	38	42	38	y	0.40	24	36	24	36	y	0.38	24	40	24	40	y	0.0405832694096182	-7.15541752799934	down	ENSG00000154102.10	C16orf74	chr16	protein_coding	chromosome 16 open reading frame 74
known_NIR_7982	chr16	89907322	89910591	+	89907322;89909083	89908966;89910591	ES	ENST00000263347.11	known	0.92	147	12.5	147	21;4	y	0.93	335	24.0	335	40;8	y	0.85	211	37.5	211	56;19	y	0.86	354	57.5	354	96;19	y	0.0100505063388335	-9.89949493661167	down	ENSG00000141002.18	TCF25	chr16	protein_coding	transcription factor 25 (basic helix-loop-helix)
known_NIR_8191	chr17	27617428	27621929	+	27617428	27623314	A3SS	ENST00000268763.10	known	0.06	1	17	1	17	n	0.10	5	43	5	43	y	0.53	19	17	19	17	y	0.54	49	42	49	42	y	0.0201832115916297	22.0707418783063	up	ENSG00000141068.13	KSR1	chr17	protein_coding	kinase suppressor of ras 1
known_NIR_8397	chr17	40331396	40348316	+	40331396	40351910	A3SS	ENST00000425707.7	known	0.94	126	8	126	8	y	0.95	131	7	131	7	y	0.88	134	19	134	19	y	0.87	186	27	186	27	y	0.0100505063388335	-9.89949493661165	down	ENSG00000131759.17	RARA	chr17	protein_coding	retinoic acid receptor, alpha
known_NIR_8816	chr17	6644659	6650356	-	6644659;6650078	6649982;6650356	ES	ENST00000225728.7	known	0.33	78	161.5	78	121;202	y	0.34	85	166.5	85	146;187	y	0.41	110	160.5	110	132;189	y	0.43	179	232.5	179	178;287	y	0.0371839859971616	7.60263112349927	up	ENSG00000108590.10	MED31	chr17	protein_coding	mediator complex subunit 31
known_NIR_8943	chr17	75243570;75244717	75244619;75246509	-	75243570	75246509	cassetteExon	ENST00000538886.5	known	0.86	101.5	17	111;92	17	y	0.88	126.0	18	121;131	18	y	0.78	116.0	32	112;120	32	y	0.79	177.5	47	147;208	47	y	0.0371839859971616	-7.60263112349927	down	ENSG00000125447.16	GGA3	chr17	protein_coding	golgi-associated, gamma adaptin ear containing, ARF binding protein 3
known_NIR_8953	chr17	75286802;75288461	75288388;75289354	-	75286802;75288591	75288502;75289354	MXE	ENST00000375261.8	known	0.67	35.0	17.0	51;19	19;15	y	0.68	56.5	26.0	78;35	34;18	y	0.74	30.0	10.5	47;13	13;8	y	0.73	79.5	29.0	121;38	34;24	y	0.0136060761678563	8.48528137423856	up	ENSG00000125454.11	SLC25A19	chr17	protein_coding	solute carrier family 25 (mitochondrial thiamine pyrophosphate carrier), member 19
known_NIR_9037	chr17	76727178	76733293	+	76727178;76733215	76732978;76733293	ES	ENST00000588302.5	known	0.05	5	106.0	5	34;178	y	0.06	7	108.5	7	6;211	y	0.00	0	125.5	0	16;235	n	0.01	3	215.0	3	37;393	y	0.0194193243090798	-7.07106781186548	down	ENSG00000181038.13	METTL23	chr17	protein_coding	methyltransferase like 23
known_NIR_9122	chr17	80415821	80422206	+	80415821;80421962	80421828;80422206	ES	ENST00000518137.5	known	0.50	5	5.0	5	6;4	y	0.56	15	12.0	15	17;7	y	0.76	22	7.0	22	6;8	y	0.73	19	7.0	19	10;4	y	0.047537836044254	6.41006153549939	up	ENSG00000173818.16	ENDOV	chr17	protein_coding	endonuclease V
known_NIR_9148	chr17	8162369	8162444	-	8162369	8162878	A5SS	ENST00000498285.1	known	0.01	1	106	1	106	n	0.00	0	151	0	151	n	0.04	4	110	4	110	y	0.05	7	130	7	130	y	0.0298574998546681	5.65685424949238	up	ENSG00000263620.1	RP11-599B13.6	chr17	protein_coding	--
known_NIR_9250	chr17	8255132	8255805	+	8255132;8255691	8255502;8255805	ES	ENST00000314666.10	known	0.00	1	200.0	1	218;182	n	0.01	3	220.0	3	257;183	y	0.05	12	218.5	12	223;214	y	0.06	19	302.0	19	348;256	y	0.0194193243090798	7.07106781186548	up	ENSG00000178921.13	PFAS	chr17	protein_coding	phosphoribosylformylglycinamidine synthase
known_NIR_9273	chr18	12311053	12324809	+	12311053	12325067	A3SS	ENST00000317702.9	known	0.04	18	441	18	441	y	0.03	20	659	20	659	y	0.07	36	501	36	501	y	0.08	65	717	65	717	y	0.0298574998546681	5.65685424949238	up	ENSG00000176014.12	TUBB6	chr18	protein_coding	tubulin, beta 6 class V
known_NIR_9404	chr18	46818447	46820933	-	46815349	46820933	A3SS	ENST00000585916.5	known	0.15	15	83	15	83	y	0.14	12	72	12	72	y	0.35	27	50	27	50	y	0.34	79	153	79	153	y	0.00124766112215532	28.284271247462	up	ENSG00000078043.15	PIAS2	chr18	protein_coding	protein inhibitor of activated STAT, 2
known_NIR_9449	chr18	50273863	50274977	-	50273863;50274350	50274186;50274977	ES	ENST00000585672.5	known	0.44	38	48.0	38	94;2	y	0.40	41	61.0	41	122;0	n	0.61	57	36.5	57	71;2	y	0.58	89	64.5	89	112;17	y	0.0240903695895982	7	up	ENSG00000141644.17	MBD1	chr18	protein_coding	methyl-CpG binding domain protein 1
known_NIR_9470	chr18	58044708	58045072	+	58044708	58165788	A3SS	ENST00000356462.10	known	0.33	34	68	34	68	y	0.38	30	49	30	49	y	0.18	14	65	14	65	y	0.14	17	101	17	101	y	0.0289609417603268	-6.09077671365564	down	ENSG00000049759.16	NEDD4L	chr18	protein_coding	neural precursor cell expressed, developmentally down-regulated 4-like, E3 ubiquitin protein ligase
known_NIR_9515	chr18	79486937	79527528	+	79486630	79527528	A5SS	ENST00000253506.9	known	0.00	0	4	0	4	n	0.15	2	11	2	11	y	0.77	10	3	10	3	y	0.83	5	1	5	1	n	0.0388516674293532	8.97527467855751	up	ENSG00000131196.17	NFATC1	chr18	protein_coding	nuclear factor of activated T-cells, cytoplasmic, calcineurin-dependent 1
known_NIR_9565	chr19	10625670	10626253	+	10602561	10626253	A5SS	ENST00000407327.8	known	0.39	104	166	104	166	y	0.41	162	237	162	237	y	0.52	121	111	121	111	y	0.51	180	174	180	174	y	0.0239815573416879	10.285912696499	up	ENSG00000129353.14	SLC44A2	chr19	protein_coding	solute carrier family 44 (choline transporter), member 2
known_NIR_9860	chr19	18933045	18938353	-	18933045	18934303	5pMXE	ENST00000596918.5	known	0.06	26	411	26	411	y	0.07	47	622	47	622	y	0.03	17	624	17	624	y	0.02	22	886	22	886	y	0.0298574998546681	-5.65685424949238	down	ENSG00000268193.5	AC002985.3	chr19	protein_coding	--
known_NIR_9884	chr19	19177460	19180686	-	19150764	19180686	A3SS	ENST00000444486.7	known	0.82	64	14	64	14	y	0.81	87	20	87	20	y	0.85	77	14	77	14	y	0.86	90	15	90	15	y	0.0298574998546678	5.65685424949241	up	ENSG00000064489.21	MEF2BNB-MEF2B	chr19	protein_coding	MEF2BNB-MEF2B readthrough
known_NIR_9912	chr19	201813	203871	-	201813	202041	5pMXE	ENST00000631858.1	known	0.27	11	30	11	30	y	0.25	13	40	13	40	y	0.59	24	17	24	17	y	0.58	45	32	45	32	y	0.00523738128405713	29.0688837074972	up	ENSG00000282508.1	LINC01002	chr19	processed_transcript	long intergenic non-protein coding RNA 1002
known_NIR_9995	chr19	29608709	29611862	+	29608709;29610632	29610409;29611862	ES	ENST00000585603.5	known	0.01	1	171.0	1	181;161	n	0.02	6	239.5	6	259;220	y	0.07	16	206.0	16	226;186	y	0.06	18	286.0	18	323;249	y	0.0194193243090799	7.07106781186547	up	ENSG00000105171.9	POP4	chr19	protein_coding	processing of precursor 4, ribonuclease P/MRP subunit (S. cerevisiae)
known_NIR_10151	chr19	37156355	37169839	-	37165696	37169839	3pMXE	ENST00000585860.2	known	0.09	3	31	3	31	y	0.13	4	27	4	27	y	0.35	9	17	9	17	y	0.30	14	33	14	33	y	0.0241880787729736	6.71547176121006	up	ENSG00000267360.6	CTC-454I21.3	chr19	protein_coding	--
known_NIR_10152	chr19	37156355;37165696	37165595;37169839	-	37156355	37169839	cassetteExon	ENST00000292841.9	known	0.85	16.5	3	2;31	3	y	0.79	15.5	4	4;27	4	y	0.51	9.5	9	2;17	9	y	0.56	18.0	14	3;33	14	y	0.0199128073574361	-7.29810215617507	down	ENSG00000196967.10	ZNF585A	chr19	protein_coding	zinc finger protein 585A
known_NIR_10390	chr19	45164970	45178093	-	45164970	45178135	A5SS	ENST00000588062.5	known	0.71	12	5	12	5	y	0.72	18	7	18	7	y	0.52	11	10	11	10	y	0.55	22	18	22	18	y	0.0345950500108111	-11.3841995766062	down	ENSG00000007255.10	TRAPPC6A	chr19	protein_coding	trafficking protein particle complex 6A
known_NIR_10559	chr19	49664846	49665484	-	49664846	49665631	A5SS	ENST00000601291.5	known	0.02	4	167	4	167	y	0.00	0	252	0	252	n	0.12	31	218	31	218	y	0.10	34	317	34	317	y	0.0194193243090798	7.07106781186548	up	ENSG00000126456.15	IRF3	chr19	protein_coding	interferon regulatory factor 3
known_NIR_10564	chr19	49666799;49668937	49668851;49673698	+	49666799	49673698	cassetteExon	ENST00000611631.4	known	0.77	43.5	13	74;13	13	y	0.75	47.0	16	94;0	16	n	0.98	55.0	1	110;0	1	n	1.00	63.0	0	126;0	0	n	0.00375941180431708	16.2634559672906	up	ENSG00000126453.9	BCL2L12	chr19	protein_coding	BCL2-like 12 (proline rich)
known_NIR_10566	chr19	49666799;49669115	49668851;49673698	+	49666799	49673698	cassetteExon	ENST00000611631.4	known	0.76	40.5	13	74;7	13	y	0.75	48.0	16	94;2	16	y	0.98	59.5	1	110;9	1	n	1.00	77.0	0	126;28	0	n	0.00843015520931537	21.019038988498	up	ENSG00000126453.9	BCL2L12	chr19	protein_coding	BCL2-like 12 (proline rich)
known_NIR_10568	chr19	49666799;49669164	49668851;49673698	+	49666799	49673698	cassetteExon	ENST00000611631.4	known	0.74	37.0	13	74;0	13	n	0.76	49.5	16	94;5	16	y	0.98	55.0	1	110;0	1	n	1.00	63.0	0	126;0	0	n	0.00345424175512038	16.9705627484771	up	ENSG00000126453.9	BCL2L12	chr19	protein_coding	BCL2-like 12 (proline rich)
known_NIR_10769	chr19	57351697;57352735	57352655;57353725	+	57351697	57353725	cassetteExon	ENST00000391705.7	known	0.45	5.0	6	7;3	6	y	0.35	5.5	10	7;4	10	y	0.00	0.0	16	0;0	16	n	0.09	0.5	5	1;0	5	n	0.0348840092201751	-5.27738843835488	down	ENSG00000131845.14	ZNF304	chr19	protein_coding	zinc finger protein 304
known_NIR_10780	chr19	57490185	57491471	+	57490185	57491468	A3SS	ENST00000424930.6	known	0.29	2	5	2	5	n	0.33	3	6	3	6	n	0.09	2	20	2	20	y	0.15	3	17	3	17	y	0.0454248383874775	-5.26965186413968	down	ENSG00000105136.19	ZNF419	chr19	protein_coding	zinc finger protein 419
known_NIR_10812	chr19	58246794	58277183	+	58246794	58260851	3pMXE	ENST00000599227.5	known	0.43	20	26	20	26	y	0.40	14	21	14	21	y	0.74	28	10	28	10	y	0.69	69	31	69	31	y	0.0175917521827321	10.2899151085505	up	ENSG00000198131.13	ZNF544	chr19	protein_coding	zinc finger protein 544
known_NIR_10875	chr19	7542928	7549907	+	7542928;7543084	7543007;7549907	ES	ENST00000221249.10	known	0.08	19	225.0	19	238;212	y	0.09	28	294.5	28	279;310	y	0.00	0	245.0	0	206;284	n	0.02	6	306.5	6	266;347	y	0.0445338427731892	-6.70820393249937	down	ENSG00000032444.15	PNPLA6	chr19	protein_coding	patatin-like phospholipase domain containing 6
known_NIR_10888	chr19	7904068;7905855	7905808;7909755	+	7904068	7909755	cassetteExon	ENST00000397981.7	known	0.37	71.0	120	71;71	120	y	0.36	100.5	180	107;94	180	y	0.24	55.0	174	63;47	174	y	0.26	104.0	299	111;97	299	y	0.0239815573416881	-10.285912696499	down	ENSG00000076984.17	MAP2K7	chr19	protein_coding	mitogen-activated protein kinase kinase 7
known_NIR_11040	chr2	111429620;111477481	111477336;111494885	-	111429620;111472097	111469787;111494885	MXE	ENST00000604981.5	known	0.22	4.0	14.0	6;2	26;2	y	0.26	6.0	17.5	12;0	26;9	n	0.40	12.0	18.0	14;10	30;6	y	0.44	26.0	33.0	41;11	66;0	n	0.0238129398160472	6.36396103067893	up	ENSG00000172965.14	MIR4435-2HG	chr2	lincRNA	MIR4435-2 host gene
known_NIR_11266	chr2	174229451	174248452	-	174229451;174246815	174246715;174248452	ES	ENST00000284719.7	known	0.07	25	350.0	25	463;237	y	0.06	27	438.0	27	557;319	y	0.02	12	534.5	12	696;373	y	0.03	22	629.0	22	839;419	y	0.0298574998546681	-5.65685424949238	down	ENSG00000138430.15	OLA1	chr2	protein_coding	Obg-like ATPase 1
known_NIR_11277	chr2	175118369	175130138	-	175118369;175121540	175121444;175130138	ES	ENST00000264110.6	known	0.52	69	62.5	69	58;67	y	0.50	41	41.5	41	25;58	y	0.40	48	72.0	48	77;67	y	0.39	51	81.0	51	85;77	y	0.0239815573416881	-10.285912696499	down	ENSG00000115966.16	ATF2	chr2	protein_coding	activating transcription factor 2
known_NIR_11404	chr2	201272776	201274889	+	201272776;201272942	201272898;201274889	ES	ENST00000432109.6	known	0.23	18	61.5	18	52;71	y	0.29	37	90.0	37	84;96	y	0.47	50	57.0	50	65;49	y	0.51	39	38.0	39	37;39	y	0.0329611447259704	6.37905225659013	up	ENSG00000064012.21	CASP8	chr2	protein_coding	caspase 8, apoptosis-related cysteine peptidase
known_NIR_11416	chr2	202552888	202559696	+	202552888;202556531	202555252;202559696	ES	ENST00000374580.8	known	0.12	10	74.5	10	85;64	y	0.15	16	89.5	16	81;98	y	0.03	2	69.5	2	82;57	y	0.00	0	83.5	0	97;70	n	0.0298574998546681	-5.65685424949238	down	ENSG00000204217.12	BMPR2	chr2	protein_coding	bone morphogenetic protein receptor, type II (serine/threonine kinase)
known_NIR_11452	chr2	207620694	207621806	-	207581946	207621806	A3SS	ENST00000432416.5	known	0.22	4	14	4	14	y	0.25	4	12	4	12	y	0.00	0	28	0	28	n	0.05	1	19	1	19	n	0.0312522410718995	-7.20294057598537	down	ENSG00000144401.14	METTL21A	chr2	protein_coding	methyltransferase like 21A
known_NIR_11518	chr2	218659743;218660218	218660037;218660939	+	218659743	218660939	cassetteExon	ENST00000359273.7	known	0.28	8.0	21	16;0	21	n	0.24	11.5	37	11;12	37	y	0.09	1.5	16	3;0	16	n	0.14	8.0	48	16;0	48	n	0.0495774945660703	-4.52903909476957	down	ENSG00000074582.12	BCS1L	chr2	protein_coding	BC1 (ubiquinol-cytochrome c reductase) synthesis-like
known_NIR_11725	chr2	25248252	25252194	-	25248252	25274941	A5SS	ENST00000264709.7	known	0.21	4	15	4	15	y	0.24	7	22	7	22	y	0.00	0	18	0	18	n	0.03	2	66	2	66	y	0.0100505063388334	-9.89949493661166	down	ENSG00000119772.16	DNMT3A	chr2	protein_coding	DNA (cytosine-5-)-methyltransferase 3 alpha
known_NIR_11852	chr2	43794643	43795887	+	43794643	43795890	A3SS	ENST00000260605.12	known	0.54	22	19	22	19	y	0.48	20	22	20	22	y	0.15	8	45	8	45	y	0.13	7	45	7	45	y	0.0334652123167487	-11.700427342623	down	ENSG00000138036.18	DYNC2LI1	chr2	protein_coding	dynein, cytoplasmic 2, light intermediate chain 1
known_NIR_11911	chr2	55328435	55332566	-	55328432	55332566	A3SS	ENST00000336838.10	known	0.76	182	57	182	57	y	0.75	161	53	161	53	y	0.83	123	25	123	25	y	0.84	293	54	293	54	y	0.00772212328633237	11.3137084989847	up	ENSG00000115355.15	CCDC88A	chr2	protein_coding	coiled-coil domain containing 88A
known_NIR_11927	chr2	61017851	61018184	+	61017851	61018162	A3SS	ENST00000444100.2	known	0.79	59	16	59	16	y	0.77	54	16	54	16	y	0.71	22	9	22	9	y	0.69	41	18	41	18	y	0.0298574998546681	-5.65685424949238	down	ENSG00000162928.8	PEX13	chr2	protein_coding	peroxisomal biogenesis factor 13
known_NIR_12056	chr2	73734588	73737302	-	73734591	73737302	A3SS	ENST00000272424.9	known	0.50	158	156	158	156	y	0.53	180	161	180	161	y	0.43	152	201	152	201	y	0.40	212	318	212	318	y	0.0421737147788486	-4.71404520791032	down	ENSG00000144034.14	TPRKB	chr2	protein_coding	TP53RK binding protein
known_NIR_12113	chr2	86170844	86171208	-	86170841	86171208	A3SS	ENST00000254636.9	known	0.73	208	78	208	78	y	0.72	263	100	263	100	y	0.66	250	129	250	129	y	0.64	347	192	347	192	y	0.0445338427731892	-6.70820393249936	down	ENSG00000132305.20	IMMT	chr2	protein_coding	inner membrane protein, mitochondrial
known_NIR_12126	chr2	87455645	87480223	+	87455645	87583258	A3SS	ENST00000409054.1	known	0.16	27	144	27	144	y	0.14	33	208	33	208	y	0.26	58	168	58	168	y	0.25	99	302	99	302	y	0.0273751286447088	9.39148550549912	up	ENSG00000222041.10	LINC00152	chr2	lincRNA	long intergenic non-protein coding RNA 152
known_NIR_12189	chr2	99429948	99434332	-	99429945	99434332	A3SS	ENST00000393445.7	known	0.62	38	23	38	23	y	0.61	20	13	20	13	y	0.47	29	33	29	33	y	0.46	34	40	34	40	y	0.00221484214339103	-21.2132034355965	down	ENSG00000135945.9	REV1	chr2	protein_coding	REV1, polymerase (DNA directed)
known_NIR_12253	chr20	25195867;25206590	25206522;25207076	+	25195867	25207076	cassetteExon	ENST00000354989.9	known	0.56	41.0	32	52;30	32	y	0.53	39.0	34	39;39	34	y	0.73	59.5	22	77;42	22	y	0.69	75.0	34	109;41	34	y	0.0267840423127068	6.59999999999999	up	ENSG00000197586.12	ENTPD6	chr20	protein_coding	ectonucleoside triphosphate diphosphohydrolase 6 (putative)
known_NIR_12573	chr20	50311706	50311805	+	50298413	50311805	A5SS	ENST00000371639.7	known	0.86	60	10	60	10	y	0.84	122	24	122	24	y	0.97	127	4	127	4	y	1.00	133	0	133	0	n	0.0251089720695307	7.48845264904059	up	ENSG00000203999.8	LINC01270	chr20	lincRNA	long intergenic non-protein coding RNA 1270
known_NIR_12620	chr20	56390665	56392168	-	56390665	56392154	A5SS	ENST00000395914.5	known	0.65	36	19	36	19	y	0.59	41	28	41	28	y	0.84	51	10	51	10	y	0.88	63	9	63	9	y	0.0306713623076124	6.65640235470274	up	ENSG00000087586.17	AURKA	chr20	protein_coding	aurora kinase A
known_NIR_12847	chr21	37096643	37108392	+	37073364	37108392	A5SS	ENST00000540756.5	known	0.68	103	48	103	48	y	0.66	87	45	87	45	y	0.49	72	76	72	76	y	0.52	93	85	93	85	y	0.0178144340750882	-9.15255323771627	down	ENSG00000182670.13	TTC3	chr21	protein_coding	tetratricopeptide repeat domain 3
known_NIR_13055	chr22	20021246	20036760	+	20021134	20036760	A5SS	ENST00000434570.6	known	0.53	16	14	16	14	y	0.50	43	43	43	43	y	0.74	60	21	60	21	y	0.72	96	38	96	38	y	0.0112934207939704	11.9260542188424	up	ENSG00000183597.15	TANGO2	chr22	protein_coding	transport and golgi organization 2 homolog (Drosophila)
known_NIR_13063	chr22	20052584;20056013	20055943;20061530	+	20052584	20061530	cassetteExon	ENST00000401886.5	known	0.75	24.0	8	10;38	8	y	0.74	25.5	9	21;30	9	y	0.84	48.5	9	38;59	9	y	0.86	88.0	14	62;114	14	y	0.0273751286447089	9.39148550549911	up	ENSG00000183597.15	TANGO2	chr22	protein_coding	transport and golgi organization 2 homolog (Drosophila)
known_NIR_13177	chr22	29550843	29553671	-	29550843	29553448	5pMXE	ENST00000397872.5	known	0.93	39	3	39	3	y	0.89	47	6	47	6	y	0.76	60	19	60	19	y	0.73	54	20	54	20	y	0.0267840423127068	-6.6	down	ENSG00000100296.13	THOC5	chr22	protein_coding	THO complex 5
known_NIR_13249	chr22	31822790	31833915	+	31819225	31833915	A5SS	ENST00000535622.5	known	0.91	21	2	21	2	y	1.00	4	0	4	0	n	0.40	6	9	6	9	y	0.38	5	8	5	8	y	0.041375988775149	-12.2565708667541	down	ENSG00000100150.16	DEPDC5	chr22	protein_coding	DEP domain containing 5
known_NIR_13428	chr22	50769552	50769905	-	50769549	50769905	A3SS	ENST00000435118.5	known	0.59	10	7	10	7	y	0.66	19	10	19	10	y	0.87	45	7	45	7	y	0.91	52	5	52	5	y	0.0386350869234676	6.57384093322804	up	ENSG00000079974.17	RABL2B	chr22	protein_coding	RAB, member of RAS oncogene family-like 2B
known_NIR_13493	chr3	111920419;111932397	111932269;111939475	+	111920419	111939475	cassetteExon	ENST00000393923.7	known	0.64	199.5	110	175;224	110	y	0.62	289.5	175	257;322	175	y	0.70	189.5	80	166;213	80	y	0.71	249.5	100	253;246	100	y	0.0445338427731892	6.70820393249936	up	ENSG00000144824.19	PHLDB2	chr3	protein_coding	pleckstrin homology-like domain, family B, member 2
known_NIR_14122	chr3	29281756	29434743	+	29281756	29434746	A3SS	ENST00000434693.6	known	0.33	5	10	5	10	y	0.44	8	10	8	10	y	0.70	23	10	23	10	y	0.77	10	3	10	3	y	0.0464971005477455	5.36875492193159	up	ENSG00000144642.20	RBMS3	chr3	protein_coding	RNA binding motif, single stranded interacting protein 3
known_NIR_14163	chr3	38127866	38131596	-	38127866;38129388	38129290;38131596	ES	ENST00000333167.12	known	0.01	1	68.0	1	84;52	n	0.00	0	118.5	0	133;104	n	0.11	12	97.0	12	126;68	y	0.12	20	142.5	20	184;101	y	0.00410679353229616	15.556349186104	up	ENSG00000060971.17	ACAA1	chr3	protein_coding	acetyl-CoA acyltransferase 1
known_NIR_14175	chr3	40525274	40525779	+	40525038	40525779	A5SS	ENST00000403205.6	known	0.94	30	2	30	2	y	0.96	54	2	54	2	y	0.83	50	10	50	10	y	0.81	67	16	67	16	y	0.0116283023493828	-9.19238815542513	down	ENSG00000172888.11	ZNF621	chr3	protein_coding	zinc finger protein 621
known_NIR_14317	chr3	49116943	49117437	-	49116943	49117059	A5SS&ES	ENST00000453664.5	known	0.01	1	123	1	123	n	0.03	4	118	4	118	y	0.11	16	136	16	136	y	0.10	20	178	20	178	y	0.0371839859971616	7.60263112349929	up	ENSG00000172046.18	USP19	chr3	protein_coding	ubiquitin specific peptidase 19
known_NIR_14331	chr3	49470433	49476849	+	49470433;49471049	49470965;49476849	ES	ENST00000545947.5	known	0.42	5	7.0	5	9;5	y	0.36	13	23.5	13	29;18	y	0.62	13	8.0	13	7;9	y	0.59	33	22.5	33	27;18	y	0.0475378360442539	6.4100615354994	up	ENSG00000173402.11	DAG1	chr3	protein_coding	dystroglycan 1 (dystrophin-associated glycoprotein 1)
known_NIR_14471	chr3	52587435	52589070	-	52587510	52589070	A3SS	ENST00000356770.8	known	0.04	4	87	4	87	y	0.06	5	81	5	81	y	0.13	9	61	9	61	y	0.14	11	68	11	68	y	0.0371839859971615	7.60263112349929	up	ENSG00000163939.18	PBRM1	chr3	protein_coding	polybromo 1
known_NIR_14503	chr3	58306417	58310309	+	58306651	58310309	A5SS	ENST00000445193.7	known	0.80	78	19	78	19	y	0.81	62	15	62	15	y	0.93	68	5	68	5	y	0.95	72	4	72	4	y	0.0189814450578697	12.0747670784989	up	ENSG00000163684.11	RPP14	chr3	protein_coding	ribonuclease P/MRP 14kDa subunit
known_NIR_14703	chr4	109434002	109462901	+	109434002;109449509	109449417;109462901	ES	ENST00000504968.6	known	0.97	32	1.0	32	0;2	n	0.98	54	1.0	54	1;1	n	0.89	36	4.5	36	6;3	y	0.87	58	8.5	58	13;4	y	0.0316555633109467	-8.49705831449919	down	ENSG00000138802.11	SEC24B	chr4	protein_coding	SEC24 family member B
known_NIR_14787	chr4	141656307	141719366	+	141656307	141688822	A3SS&ES	ENST00000514653.5	known	0.46	11	13	11	13	y	0.38	5	8	5	8	y	0.73	11	4	11	4	y	0.67	2	1	2	1	n	0.0359328110413445	5.6	up	ENSG00000164136.16	IL15	chr4	protein_coding	interleukin 15
known_NIR_14855	chr4	1717428;1717675	1717516;1718152	-	1717428	1718152	cassetteExon	ENST00000303277.6	known	0.90	56.0	6	62;50	6	y	0.92	44.5	4	37;52	4	y	1.00	65.5	0	62;69	0	n	0.98	42.0	1	43;41	1	n	0.0298574998546682	5.65685424949237	up	ENSG00000168936.10	TMEM129	chr4	protein_coding	transmembrane protein 129, E3 ubiquitin protein ligase
known_NIR_15187	chr5	10227647	10236478	-	10227647;10235261	10235211;10236478	ES	ENST00000280330.12	known	0.61	70	45.0	70	44;46	y	0.63	113	66.5	113	85;48	y	0.37	36	61.5	36	76;47	y	0.34	56	108.5	56	113;104	y	0.00786619439542453	-14.6995551999686	down	ENSG00000150756.13	FAM173B	chr5	protein_coding	family with sequence similarity 173, member B
known_NIR_15273	chr5	128082194	128082735	-	128082191	128082735	A3SS	ENST00000501652.5	known	0.27	6	16	6	16	y	0.22	5	18	5	18	y	0.85	11	2	11	2	y	0.88	23	3	23	3	y	0.00539652967684611	21.2658245576711	up	ENSG00000245937.7	LINC01184	chr5	lincRNA	long intergenic non-protein coding RNA 1184
known_NIR_15340	chr5	134738792	134743987	+	134738792;134741523	134741063;134743987	ES	ENST00000297156.3	known	0.12	14	106.0	14	110;102	y	0.14	21	130.5	21	159;102	y	0.07	9	122.0	9	151;93	y	0.05	8	156.0	8	181;131	y	0.0384760523591769	-4.94974746830583	down	ENSG00000164615.4	CAMLG	chr5	protein_coding	calcium modulating ligand
known_NIR_15558	chr5	16483472	16565763	-	16483472	16508578	5pMXE	ENST00000399793.6	known	0.08	5	54	5	54	y	0.09	6	64	6	64	y	0.20	16	64	16	64	y	0.22	31	107	31	107	y	0.021237530442155	11.180339887499	up	ENSG00000154153.13	FAM134B	chr5	protein_coding	family with sequence similarity 134, member B
known_NIR_15563	chr5	168441849	168444494	+	168441834	168444494	A5SS	ENST00000265293.8	known	0.03	11	336	11	336	y	0.02	8	356	8	356	y	0.06	16	249	16	249	y	0.07	31	425	31	425	y	0.0298574998546681	5.65685424949238	up	ENSG00000113645.13	WWC1	chr5	protein_coding	WW and C2 domain containing 1
known_NIR_15571	chr5	172959007	172959865	+	172958801	172959865	A5SS	ENST00000519974.5	known	0.96	24	1	24	1	n	0.94	49	3	49	3	y	0.77	17	5	17	5	y	0.78	57	16	57	16	y	0.0129870174761446	-15.6524758424985	down	ENSG00000037241.7	RPL26L1	chr5	protein_coding	ribosomal protein L26-like 1
known_NIR_15606	chr5	176647702	176652743	+	176647702	176651616	A3SS&ES	ENST00000503045.5	known	0.28	13	34	13	34	y	0.29	22	53	22	53	y	0.19	15	62	15	62	y	0.18	22	101	22	101	y	0.00496280979001084	-14.142135623731	down	ENSG00000048140.17	TSPAN17	chr5	protein_coding	tetraspanin 17
known_NIR_15625	chr5	177092784	177093332	+	177092784	177093138	A3SS&ES	ENST00000393648.6	known	0.03	4	118	4	118	y	0.04	9	199	9	199	y	0.09	18	173	18	173	y	0.08	15	175	15	175	y	0.0194193243090799	7.07106781186548	up	ENSG00000160867.14	FGFR4	chr5	protein_coding	fibroblast growth factor receptor 4
known_NIR_15650	chr5	178209441	178210553	+	178209447	178210553	A5SS	ENST00000355836.9	known	0.05	10	191	10	191	y	0.06	17	263	17	263	y	0.11	23	179	23	179	y	0.10	41	352	41	352	y	0.0194193243090798	7.07106781186548	up	ENSG00000197451.10	HNRNPAB	chr5	protein_coding	heterogeneous nuclear ribonucleoprotein A/B
known_NIR_15886	chr5	69560403;69562770	69562673;69565100	+	69560403	69565100	cassetteExon	ENST00000510979.5	known	0.42	40.5	55	21;60	55	y	0.44	49.0	62	32;66	62	y	0.29	26.0	63	25;27	63	y	0.26	50.0	145	22;78	145	y	0.0198301342104309	-8.59785304149105	down	ENSG00000183474.15	GTF2H2C	chr5	protein_coding	GTF2H2 family member C
known_NIR_16077	chr6	110127629	110179439	-	110127629	110160635	A5SS&ES	ENST00000392586.5	known	0.68	41	19	41	19	y	0.75	53	18	53	18	y	0.91	60	6	60	6	y	0.97	71	2	71	2	y	0.0413582759562369	4.88093530091976	up	ENSG00000112290.12	WASF1	chr6	protein_coding	WAS protein family, member 1
known_NIR_16146	chr6	127331030;127331867	127331830;127343336	-	127331030	127343336	cassetteExon	ENST00000454859.7	known	0.16	10.0	53	20;0	53	n	0.15	11.0	63	18;4	63	y	0.07	5.0	66	10;0	66	n	0.08	9.0	105	18;0	105	n	0.00772212328633235	-11.3137084989848	down	ENSG00000093144.18	ECHDC1	chr6	protein_coding	ethylmalonyl-CoA decarboxylase 1
known_NIR_16350	chr6	170554463	170556879	+	170554463	170556882	A3SS	ENST00000392092.6	known	0.16	13	67	13	67	y	0.18	25	116	25	116	y	0.26	28	80	28	80	y	0.24	37	115	37	115	y	0.0298574998546681	5.65685424949238	up	ENSG00000112592.12	TBP	chr6	protein_coding	TATA box binding protein
known_NIR_16421	chr6	27472433	27472661	-	27472433	27472973	A5SS	ENST00000211936.10	known	0.00	0	12	0	12	n	0.07	2	27	2	27	y	0.50	7	7	7	7	y	0.44	21	27	21	27	y	0.0118912525202336	9.43647491511154	up	ENSG00000096654.15	ZNF184	chr6	protein_coding	zinc finger protein 184
known_NIR_16590	chr6	32127750	32128126	-	32127750	32128117	A5SS	ENST00000375203.7	known	0.15	124	717	124	717	y	0.14	140	861	140	861	y	0.10	97	837	97	837	y	0.09	87	908	87	908	y	0.0194193243090798	-7.07106781186548	down	ENSG00000213676.10	ATF6B	chr6	protein_coding	activating transcription factor 6 beta
known_NIR_16599	chr6	32154246	32154587	+	32154404	32154587	A5SS	ENST00000395523.5	known	0.03	5	166	5	166	y	0.04	9	232	9	232	y	0.10	24	212	24	212	y	0.09	29	277	29	277	y	0.0136060761678563	8.48528137423857	up	ENSG00000221988.12	PPT2	chr6	protein_coding	palmitoyl-protein thioesterase 2
known_NIR_16748	chr6	43051763	43052113	-	43051763	43052209	A5SS	ENST00000265348.7	known	0.42	57	80	57	80	y	0.38	49	81	49	81	y	0.25	32	94	32	94	y	0.27	29	80	29	80	y	0.049168615681402	-6.26099033699941	down	ENSG00000044090.8	CUL7	chr6	protein_coding	cullin 7
known_NIR_16833	chr6	53514497	53520778	-	53514497;53516222	53516109;53520778	ES	ENST00000229416.10	known	0.14	33	202.0	33	161;243	y	0.16	33	171.0	33	167;175	y	0.09	16	155.5	16	144;167	y	0.07	16	223.5	16	207;240	y	0.0384760523591768	-4.94974746830584	down	ENSG00000001084.10	GCLC	chr6	protein_coding	glutamate-cysteine ligase, catalytic subunit
known_NIR_16894	chr6	80022472	80026378	+	80022472	80026381	A3SS	ENST00000509894.5	known	0.82	207	46	207	46	y	0.83	166	35	166	35	y	0.92	245	20	245	20	y	0.91	279	27	279	27	y	0.0061162653263811	12.7279220613579	up	ENSG00000112742.9	TTK	chr6	protein_coding	TTK protein kinase
known_NIR_17037	chr7	102538525	102539606	-	102525261	102539606	A3SS	ENST00000481893.1	known	0.93	132	10	132	10	y	0.94	161	10	161	10	y	0.99	181	2	181	2	y	1.00	232	0	232	0	n	0.0136060761678562	8.4852813742386	up	ENSG00000272949.1	RP11-514P8.8	chr7	processed_transcript	--
known_NIR_17109	chr7	116526388	116526525	+	116525805	116526525	A5SS	ENST00000614113.4	known	0.51	28	27	28	27	y	0.55	66	53	66	53	y	0.27	22	61	22	61	y	0.22	28	102	28	102	y	0.0143053522240771	-8.90190442765054	down	ENSG00000105974.11	CAV1	chr7	protein_coding	caveolin 1, caveolae protein, 22kDa
known_NIR_17221	chr7	13989139	13989563	-	13989139;13989464	13989268;13989563	ES	ENST00000430479.5	known	0.40	50	74.0	50	77;71	y	0.42	50	70.0	50	62;78	y	0.48	57	61.0	57	41;81	y	0.49	64	67.5	64	58;77	y	0.0445338427731889	6.70820393249937	up	ENSG00000006468.13	ETV1	chr7	protein_coding	ets variant 1
known_NIR_17350	chr7	16646304	16665437	+	16646288	16665437	A5SS	ENST00000258761.7	known	0.13	73	489	73	489	y	0.15	98	550	98	550	y	0.21	130	476	130	476	y	0.22	167	589	167	589	y	0.044533842773189	6.70820393249937	up	ENSG00000136261.14	BZW2	chr7	protein_coding	basic leucine zipper and W2 domains 2
known_NIR_17365	chr7	2230724	2232872	-	2230764	2232872	A3SS	ENST00000399654.6	known	0.29	5	12	5	12	y	0.34	17	33	17	33	y	0.62	31	19	31	19	y	0.55	36	30	36	30	y	0.0310366958444099	6.27737249216624	up	ENSG00000002822.15	MAD1L1	chr7	protein_coding	MAD1 mitotic arrest deficient-like 1 (yeast)
known_NIR_17452	chr7	30550781	30561466	-	30550781	30563731	A5SS	ENST00000580902.5	known	0.87	41	6	41	6	y	0.86	67	11	67	11	y	0.69	31	14	31	14	y	0.71	32	13	32	13	y	0.0141553154882791	-14.7580486514986	down	ENSG00000196295.11	AC005154.6	chr7	processed_transcript	--
known_NIR_17494	chr7	33026915	33035934	-	33026915;33029714	33029629;33035934	ES	ENST00000381626.6	known	1.00	59	0.0	59	0;0	n	0.98	88	2.0	88	4;0	n	0.90	56	6.5	56	7;6	y	0.91	81	8.0	81	12;4	y	0.0371839859971616	-7.60263112349927	down	ENSG00000122643.18	NT5C3A	chr7	protein_coding	5'-nucleotidase, cytosolic IIIA
known_NIR_17537	chr7	43887816	43906562	-	43887811	43906562	A3SS	ENST00000443736.5	known	0.66	23	12	23	12	y	0.64	23	13	23	13	y	0.95	37	2	37	2	y	1.00	60	0	60	0	n	0.0264258870980381	12.0701969815084	up	ENSG00000106608.16	URGCP	chr7	protein_coding	upregulator of cell proliferation
known_NIR_17552	chr7	44074025;44074233	44074131;44074398	-	44074025	44074398	cassetteExon	ENST00000335195.10	known	0.89	62.0	8	81;43	8	y	0.88	73.0	10	110;36	10	y	0.79	73.0	19	103;43	19	y	0.80	110.5	27	174;47	27	y	0.00611626532638112	-12.7279220613578	down	ENSG00000122678.14	POLM	chr7	protein_coding	polymerase (DNA directed), mu
known_NIR_17588	chr7	45000363	45063918	+	45000363;45038426	45038253;45063918	ES	ENST00000258781.10	known	0.19	26	107.5	26	74;141	y	0.14	28	179.0	28	137;221	y	0.30	53	121.0	53	110;132	y	0.35	82	150.0	82	117;183	y	0.0455200219649703	4.5254833995939	up	ENSG00000136280.15	CCM2	chr7	protein_coding	cerebral cavernous malformation 2
known_NIR_17946	chr7	99902174	99903218	-	99892746	99903218	A3SS	ENST00000355947.6	known	0.05	4	81	4	81	y	0.10	8	70	8	70	y	0.26	27	75	27	75	y	0.29	28	68	28	68	y	0.0337883228158526	6.85994340570036	up	ENSG00000146833.15	TRIM4	chr7	protein_coding	tripartite motif containing 4
known_NIR_17995	chr8	104509074;104531963	104531907;104588819	-	104509074	104588819	cassetteExon	ENST00000424843.6	known	0.35	6.5	12	7;6	12	y	0.32	19.0	40	21;17	40	y	0.86	18.0	3	21;15	3	y	0.78	14.5	4	16;13	4	y	0.0308506807457774	11.3529912780247	up	ENSG00000147650.11	LRP12	chr8	protein_coding	low density lipoprotein receptor-related protein 12
known_NIR_18048	chr8	123126687	123129070	+	123126687	123128281	A3SS&ES	ENST00000287380.5	known	0.33	5	10	5	10	y	0.27	6	16	6	16	y	0.00	0	32	0	32	n	0.07	3	38	3	38	y	0.0305143470839328	-5.74865713219439	down	ENSG00000156787.16	TBC1D31	chr8	protein_coding	TBC1 domain family, member 31
known_NIR_18204	chr8	143938692	143950184	-	143938692	143944648	5pMXE	ENST00000398774.6	known	0.95	115	6	115	6	y	0.96	224	10	224	10	y	0.99	144	2	144	2	y	1.00	257	0	257	0	n	0.0298574998546681	5.65685424949238	up	ENSG00000178209.14	PLEC	chr8	protein_coding	plectin
known_NIR_18208	chr8	143938692	143953726	-	143938692	143944648	5pMXE	ENST00000398774.6	known	0.91	64	6	64	6	y	0.93	129	10	129	10	y	0.98	111	2	111	2	y	1.00	175	0	175	0	n	0.0384760523591769	4.94974746830582	up	ENSG00000178209.14	PLEC	chr8	protein_coding	plectin
known_NIR_18212	chr8	143938692	143973403	-	143938692	143943779	5pMXE	ENST00000354589.7	known	0.78	198	57	198	57	y	0.77	312	94	312	94	y	0.82	236	52	236	52	y	0.83	377	75	377	75	y	0.0194193243090799	7.07106781186546	up	ENSG00000178209.14	PLEC	chr8	protein_coding	plectin
known_NIR_18311	chr8	22176650	22176924	+	22176650	22176961	A3SS	ENST00000306385.9	known	0.27	75	199	75	199	y	0.26	102	289	102	289	y	0.18	81	364	81	364	y	0.17	70	348	70	348	y	0.00611626532638109	-12.7279220613579	down	ENSG00000168487.17	BMP1	chr8	protein_coding	bone morphogenetic protein 1
known_NIR_18361	chr8	28837776	28850213	-	28837776;28846809	28846747;28850213	ES	ENST00000521022.5	known	0.39	20	31.5	20	30;33	y	0.38	24	40.0	24	51;29	y	0.20	15	60.0	15	52;68	y	0.18	22	97.5	22	93;102	y	0.0110830959284017	-17.4413302244983	down	ENSG00000104299.14	INTS9	chr8	protein_coding	integrator complex subunit 9
known_NIR_18365	chr8	29049048	29051018	+	29049048	29049290	3pMXE	ENST00000558662.5	known	0.38	20	32	20	32	y	0.31	25	56	25	56	y	0.60	56	38	56	38	y	0.53	46	40	46	40	y	0.0470742199867381	4.44467119602973	up	ENSG00000147421.17	HMBOX1	chr8	protein_coding	homeobox containing 1
known_NIR_18375	chr8	30544624;30549585	30549500;30558887	+	30544624	30558887	cassetteExon	ENST00000397323.8	known	0.13	3.0	20	4;2	20	y	0.17	3.5	17	7;0	17	n	0.39	13.5	21	15;12	21	y	0.44	20.0	25	20;20	25	y	0.0163928841309826	8.27720938009612	up	ENSG00000157110.15	RBPMS	chr8	protein_coding	RNA binding protein with multiple splicing
known_NIR_18409	chr8	38418373	38419539	-	38418373	38419533	A5SS	ENST00000425967.7	known	0.11	25	204	25	204	y	0.07	19	237	19	237	y	0.23	48	163	48	163	y	0.27	67	177	67	177	y	0.0298574998546681	5.65685424949238	up	ENSG00000077782.19	FGFR1	chr8	protein_coding	fibroblast growth factor receptor 1
known_NIR_18572	chr8	73959818	73969560	-	73959818	73972245	A5SS	ENST00000518127.5	known	0.00	0	181	0	181	n	0.02	4	198	4	198	y	0.12	23	163	23	163	y	0.14	50	318	50	318	y	0.0136060761678563	8.48528137423857	up	ENSG00000154582.16	TCEB1	chr8	protein_coding	transcription elongation factor B (SIII), polypeptide 1 (15kDa, elongin C)
known_NIR_18717	chr9	112297916	112330441	-	112297916	112332784	A5SS	ENST00000458258.5	known	0.28	5	13	5	13	y	0.41	17	24	17	24	y	0.89	17	2	17	2	y	0.97	35	1	35	1	n	0.0272259042874013	7.6649248503409	up	ENSG00000119314.15	PTBP3	chr9	protein_coding	polypyrimidine tract binding protein 3
known_NIR_18749	chr9	117704565	117708563	+	117704565;117708318	117708199;117708563	ES	ENST00000394487.4	known	0.43	3	4.0	3	7;1	n	0.47	10	11.5	10	14;9	y	0.00	0	12.5	0	12;13	n	0.04	1	23.5	1	39;8	n	0.00429878400789821	-15.2027957955108	down	ENSG00000136869.13	TLR4	chr9	protein_coding	toll-like receptor 4
known_NIR_18796	chr9	122371091	122371186	+	122370842	122371186	A5SS	ENST00000540753.5	known	0.92	107	9	107	9	y	0.91	129	13	129	13	y	0.98	110	2	110	2	y	1.00	166	0	166	0	n	0.0445338427731892	6.70820393249936	up	ENSG00000095303.14	PTGS1	chr9	protein_coding	prostaglandin-endoperoxide synthase 1 (prostaglandin G/H synthase and cyclooxygenase)
known_NIR_18984	chr9	129634221	129635208	+	129634306	129635208	A5SS	ENST00000372486.5	known	0.20	135	537	135	537	y	0.21	184	698	184	698	y	0.28	278	728	278	728	y	0.27	375	1030	375	1030	y	0.0100505063388335	9.89949493661167	up	ENSG00000148335.14	NTMT1	chr9	protein_coding	N-terminal Xaa-Pro-Lys N-methyltransferase 1
known_NIR_19074	chr9	136447015	136447227	-	136446949	136447227	A3SS	ENST00000313050.11	known	0.36	117	210	117	210	y	0.35	208	387	208	387	y	0.31	142	311	142	311	y	0.30	211	495	211	495	y	0.0194193243090799	-7.07106781186547	down	ENSG00000148396.18	SEC16A	chr9	protein_coding	SEC16 homolog A (S. cerevisiae)
known_NIR_19081	chr9	136791424	136791947	+	136791424;136791777	136791711;136791947	ES	ENST00000290079.8	known	0.13	49	320.0	49	238;402	y	0.12	60	430.0	60	337;523	y	0.18	86	379.0	86	282;476	y	0.19	87	382.5	87	305;460	y	0.0136060761678563	8.48528137423856	up	ENSG00000244187.7	TMEM141	chr9	protein_coding	transmembrane protein 141
known_NIR_19181	chr9	34329599;34336341	34336229;34338713	+	34329599	34338713	cassetteExon	ENST00000346365.8	known	0.00	0.0	33	0;0	33	n	0.03	2.0	57	0;4	57	n	0.36	16.0	28	5;27	28	y	0.38	13.0	21	6;20	21	y	0.00473708649813592	19.6918569659956	up	ENSG00000164978.17	NUDT2	chr9	protein_coding	nudix (nucleoside diphosphate linked moiety X)-type motif 2
known_NIR_19302	chr9	7049200	7103685	+	7049200	7076434	3pMXE	ENST00000535193.2	known	0.99	77	1	77	1	n	1.00	50	0	50	0	n	0.88	58	8	58	8	y	0.90	60	7	60	7	y	0.0273751286447089	-9.39148550549911	down	ENSG00000274527.4	RP11-146B14.1	chr9	protein_coding	--
known_NIR_19491	chrX	11758773	11759793	+	11758365	11759793	A5SS	ENST00000361672.6	known	0.21	16	62	16	62	y	0.23	14	46	14	46	y	0.12	9	64	9	64	y	0.13	9	58	9	58	y	0.0316555633109467	-8.49705831449919	down	ENSG00000005302.17	MSL3	chrX	protein_coding	male-specific lethal 3 homolog (Drosophila)
known_NIR_19893	chrX	53094474	53141848	+	53094474	53099472	A3SS&ES	ENST00000604369.5	known	0.11	2	16	2	16	y	0.20	12	47	12	47	y	0.42	14	19	14	19	y	0.50	18	18	18	18	y	0.0378752204124454	5.06577427107814	up	ENSG00000232593.6	KANTR	chrX	lincRNA	KDM5C adjacent non-coding transcript
novel_NIR_340	chr1	113074226	113091318	+	113073645	113091318	A5SS	ENST00000361127.5	novel	0.18	2	9	2	9	y	0.19	5	21	5	21	y	0.43	3	4	3	4	y	0.45	9	11	9	11	y	0.00747797696112547	22.8078933704978	up	ENSG00000198799.11	LRIG2	chr1	protein_coding	leucine-rich repeats and immunoglobulin-like domains 2
novel_NIR_458	chr1	11826214	11827115	+	11826214	11827089	A3SS	ENST00000312413.10	novel	0.02	1	40	1	40	n	0.04	2	52	2	52	n	0.15	13	72	13	72	y	0.18	27	120	27	120	y	0.0251089720695307	7.48845264904059	up	ENSG00000011021.21	CLCN6	chr1	protein_coding	chloride channel, voltage-sensitive 6
novel_NIR_559	chr1	1304143	1304682	-	1304143	1307769	A5SS	ENST00000354700.9	novel	0.17	12	57	12	57	y	0.15	12	66	12	66	y	0.00	0	68	0	68	n	0.04	7	151	7	151	n	0.0491686156814021	-6.26099033699941	down	ENSG00000131584.18	ACAP3	chr1	protein_coding	ArfGAP with coiled-coil, ankyrin repeat and PH domains 3
novel_NIR_757	chr1	147622531	147623878	+	147622531	147623842	A3SS	ENST00000622552.4	novel	0.13	15	97	15	97	n	0.14	19	120	19	120	n	0.21	16	59	16	59	y	0.20	33	134	33	134	y	0.0100505063388335	9.89949493661167	up	ENSG00000116128.9	BCL9	chr1	protein_coding	B-cell CLL/lymphoma 9
novel_NIR_913	chr1	151017904	151018557	+	151017904	151024611	A3SS	ENST00000368936.5	novel	0.94	16	1	16	1	n	0.76	22	7	22	7	y	0.13	2	13	2	13	n	0.00	0	1	0	1	n	0.0248153047136747	-7.07092438104341	down	ENSG00000143363.15	PRUNE	chr1	protein_coding	prune exopolyphosphatase
novel_NIR_1186	chr1	155062117	155062245	+	155061975	155062245	A5SS	ENST00000356955.6	novel	0.32	17	36	17	36	y	0.34	27	52	27	52	y	0.24	19	59	19	59	y	0.25	25	76	25	76	y	0.0371839859971616	-7.60263112349928	down	ENSG00000143537.13	ADAM15	chr1	protein_coding	ADAM metallopeptidase domain 15
novel_NIR_1365	chr1	156246756	156249569	-	156246756	156247957	5pMXE	ENST00000613336.4	novel	1.00	31	0	31	0	y	0.97	83	3	83	3	y	0.73	52	19	52	19	y	0.77	27	8	27	8	y	0.0141025198681723	-9.39999999999999	down	ENSG00000160781.15	PAQR6	chr1	protein_coding	progestin and adipoQ receptor family member VI
novel_NIR_1403	chr1	156816112	156816675	-	156816063	156816675	A3SS	ENST00000368198.7	novel	0.00	0	2	0	2	n	0.07	2	28	2	28	n	0.42	11	15	11	15	y	0.50	20	20	20	20	y	0.0160727646426805	7.99612738126057	up	ENSG00000027869.11	SH2D2A	chr1	protein_coding	SH2 domain containing 2A
novel_NIR_1489	chr1	160244034	160262276	-	160244034	160261285	A5SS&ES	ENST00000368073.7	novel	0.07	11	137	11	137	n	0.09	12	125	12	125	n	0.22	20	73	20	73	y	0.25	58	175	58	175	y	0.0198301342104311	8.59785304149105	up	ENSG00000132716.18	DCAF8	chr1	protein_coding	DDB1 and CUL4 associated factor 8
novel_NIR_1491	chr1	160244034	160262276	-	160244034;160261325	160261285;160262276	ES	ENST00000475733.5	novel	0.14	11	68.5	11	137;0	n	0.16	12	62.5	12	125;0	y	0.35	20	36.5	20	73;0	y	0.39	58	91.5	58	175;8	y	0.025584522315349	9.83869910099907	up	ENSG00000132716.18	DCAF8	chr1	protein_coding	DDB1 and CUL4 associated factor 8
novel_NIR_1492	chr1	160244034	160262276	-	160244034;160261358	160261285;160262276	ES	ENST00000326837.6	novel	0.12	11	78.0	11	137;19	n	0.15	12	68.0	12	125;11	y	0.33	20	41.0	20	73;9	y	0.36	58	101.5	58	175;28	y	0.0100505063388335	9.89949493661167	up	ENSG00000132716.18	DCAF8	chr1	protein_coding	DDB1 and CUL4 associated factor 8
novel_NIR_1514	chr1	161072885	161073720	-	161072885;161073299	161073225;161073720	ES	ENST00000368012.3	novel	0.26	8	22.5	8	15;30	y	0.25	1	3.0	1	0;6	n	0.89	20	2.5	20	1;4	y	0.85	49	8.5	49	6;11	y	0.0143881666897436	29.8318818794689	up	ENSG00000143217.8	PVRL4	chr1	protein_coding	poliovirus receptor-related 4
novel_NIR_1608	chr1	163322066	163326075	+	163322066	163326032	A3SS	ENST00000367900.7	novel	0.06	8	128	8	128	n	0.07	12	151	12	151	n	0.18	17	79	17	79	y	0.16	40	206	40	206	y	0.0273751286447088	9.39148550549912	up	ENSG00000143228.12	NUF2	chr1	protein_coding	NUF2, NDC80 kinetochore complex component
novel_NIR_1936	chr1	184072310	184072827	+	184054863	184072827	A5SS	ENST00000423085.6	novel	0.05	2	39	2	39	n	0.00	0	12	0	12	n	0.31	4	9	4	9	y	0.29	5	12	5	12	y	0.032848322599988	10.2132435997378	up	ENSG00000198860.11	TSEN15	chr1	protein_coding	TSEN15 tRNA splicing endonuclease subunit
novel_NIR_1988	chr1	19324762	19325526	+	19324762	19325495	A3SS	ENST00000375155.7	novel	0.27	28	76	28	76	y	0.29	43	104	43	104	y	0.19	27	114	27	114	y	0.20	40	159	40	159	y	0.0371839859971613	-7.6026311234993	down	ENSG00000040487.12	PQLC2	chr1	protein_coding	PQ loop repeat containing 2
novel_NIR_2020	chr1	197652315	197672037	-	197652315;197658369	197658300;197672037	ES	ENST00000620048.4	novel	0.14	1	6.0	1	8;4	n	0.20	4	16.5	4	17;16	y	0.49	10	10.5	10	6;15	y	0.52	8	7.5	8	13;2	y	0.025030761675095	9.98777029949906	up	ENSG00000213047.11	DENND1B	chr1	protein_coding	DENN/MADD domain containing 1B
novel_NIR_2128	chr1	203056155	203056452	+	203056155	203056375	A3SS	ENST00000367240.6	novel	0.21	11	41	11	41	y	0.17	9	45	9	45	y	0.36	26	47	26	47	y	0.32	30	65	30	65	y	0.0337650603987537	5.30330085889911	up	ENSG00000143847.15	PPFIA4	chr1	protein_coding	protein tyrosine phosphatase, receptor type, f polypeptide (PTPRF), interacting protein (liprin), alpha 4
novel_NIR_2131	chr1	203075757	203075968	+	203075757	203076341	A3SS	ENST00000367240.6	novel	0.56	24	19	24	19	n	0.59	20	14	20	14	n	0.32	7	15	7	15	n	0.29	4	10	4	10	y	0.00611626532638109	-12.7279220613579	down	ENSG00000143847.15	PPFIA4	chr1	protein_coding	protein tyrosine phosphatase, receptor type, f polypeptide (PTPRF), interacting protein (liprin), alpha 4
novel_NIR_2133	chr1	203075757;203076076	203075968;203076341	+	203075757	203076341	cassetteExon	ENST00000367240.6	novel	0.43	14.5	19	24;5	19	y	0.49	13.5	14	20;7	14	y	0.23	4.5	15	7;2	15	y	0.17	2.0	10	4;0	10	n	0.0256088043053801	-6.12825877028341	down	ENSG00000143847.15	PPFIA4	chr1	protein_coding	protein tyrosine phosphatase, receptor type, f polypeptide (PTPRF), interacting protein (liprin), alpha 4
novel_NIR_2224	chr1	206514109	206538172	+	206508059	206538172	A5SS	ENST00000579436.6	novel	0.00	0	7	0	7	n	0.14	4	24	4	24	n	0.92	12	1	12	1	y	0.69	9	4	9	4	y	0.0477185956476212	5.45944294240532	up	ENSG00000266094.6	RASSF5	chr1	protein_coding	Ras association (RalGDS/AF-6) domain family member 5
novel_NIR_2678	chr1	228308419	228309099	+	228308383	228309099	A5SS	ENST00000284548.15	novel	0.31	11	24	11	24	y	0.30	21	49	21	49	y	0.12	7	51	7	51	n	0.08	4	47	4	47	n	0.0493021258782009	-9.94396062648965	down	ENSG00000154358.19	OBSCN	chr1	protein_coding	obscurin, cytoskeletal calmodulin and titin-interacting RhoGEF
novel_NIR_2820	chr1	235713176	235715201	-	235712197	235715201	A3SS	ENST00000389793.6	novel	0.05	2	41	2	41	n	0.03	1	29	1	29	n	0.14	6	38	6	38	n	0.17	9	44	9	44	y	0.0329611447259704	6.37905225659014	up	ENSG00000143669.13	LYST	chr1	protein_coding	lysosomal trafficking regulator
novel_NIR_2846	chr1	23799436;23800119	23800036;23800387	-	23799436	23800387	cassetteExon	ENST00000374497.7	novel	0.20	2.0	8	4;0	8	n	0.19	7.5	32	7;8	32	y	0.00	0.0	58	0;0	58	n	0.02	1.0	50	2;0	50	n	0.0119718569226319	-16.5469030334984	down	ENSG00000117308.14	GALE	chr1	protein_coding	UDP-galactose-4-epimerase
novel_NIR_2930	chr1	245002232	245059386	+	245002232;245017326	245017242;245059386	ES	ENST00000366522.6	novel	0.15	18	101.0	18	39;163	y	0.14	14	89.0	14	28;150	n	0.05	3	58.0	3	22;94	n	0.04	7	173.0	7	58;288	n	0.00496280979001086	-14.142135623731	down	ENSG00000203666.12	EFCAB2	chr1	protein_coding	EF-hand calcium binding domain 2
novel_NIR_3028	chr1	2560714	2561777	+	2560714	2561673	A3SS	ENST00000355716.4	novel	0.00	0	12	0	12	n	0.15	6	35	6	35	y	0.45	13	16	13	16	y	0.58	41	30	41	30	y	0.0490501422796303	4.43337595236693	up	ENSG00000157873.17	TNFRSF14	chr1	protein_coding	tumor necrosis factor receptor superfamily, member 14
novel_NIR_3131	chr1	28438430;28457859	28457832;28459085	+	28438430	28459085	cassetteExon	ENST00000373836.4	novel	0.54	32.0	27	40;24	27	y	0.53	25.5	23	25;26	23	y	0.62	34.5	21	32;37	21	y	0.61	44.5	28	31;58	28	y	0.00772212328633237	11.3137084989847	up	ENSG00000204138.12	PHACTR4	chr1	protein_coding	phosphatase and actin regulator 4
novel_NIR_3342	chr1	3454844	3463066	+	3454811	3463066	A5SS	ENST00000378378.8	novel	0.21	20	74	20	74	y	0.23	34	112	34	112	y	0.33	39	79	39	79	y	0.31	33	73	33	73	y	0.0194193243090799	7.07106781186547	up	ENSG00000130762.14	ARHGEF16	chr1	protein_coding	Rho guanine nucleotide exchange factor (GEF) 16
novel_NIR_3398	chr1	35554519	35557048	-	35554519	35557207	A5SS	ENST00000325722.7	novel	0.16	11	58	11	58	y	0.15	14	80	14	80	y	0.00	0	118	0	118	n	0.02	2	126	2	126	n	0.0170998969834477	-12.9691942694988	down	ENSG00000142687.17	KIAA0319L	chr1	protein_coding	KIAA0319-like
novel_NIR_3681	chr1	43453004	43453386	-	43453004	43453413	A5SS	ENST00000583037.5	novel	0.00	0	20	0	20	n	0.06	2	29	2	29	n	0.25	7	21	7	21	y	0.21	9	34	9	34	y	0.0416956701698143	5.54700196225229	up	ENSG00000178922.16	HYI	chr1	protein_coding	hydroxypyruvate isomerase (putative)
novel_NIR_3774	chr1	44051494	44076091	+	44051494;44074963	44074838;44076091	ES	ENST00000437643.1	novel	1.00	18	0.0	18	0;0	y	0.93	13	1.0	13	1;1	y	0.67	6	3.0	6	4;2	y	0.75	15	5.0	15	3;7	y	0.0422221149651575	-4.79767642875635	down	ENSG00000230615.6	RP5-1198O20.4	chr1	lincRNA	--
novel_NIR_3968	chr1	47310362;47313929	47313847;47314036	-	47310362;47313156	47312948;47314036	MXE	ENST00000360380.7	novel	0.07	1.5	20.0	1;2	40;0	n	0.06	3.5	51.0	6;1	102;0	n	0.23	8.0	27.5	9;7	55;0	y	0.25	7.0	21.5	6;8	43;0	y	0.0129870174761445	15.6524758424985	up	ENSG00000123473.15	STIL	chr1	protein_coding	SCL/TAL1 interrupting locus
novel_NIR_4012	chr1	52463777	52465070	-	52461769	52465070	A3SS	ENST00000257177.8	novel	0.10	12	105	12	105	n	0.08	9	99	9	99	n	0.20	23	93	23	93	y	0.17	26	127	26	127	y	0.0454248383874775	5.26965186413968	up	ENSG00000134744.13	ZCCHC11	chr1	protein_coding	zinc finger, CCHC domain containing 11
novel_NIR_4063	chr1	53883261	53888907	-	53883276	53888907	A3SS	ENST00000072644.5	novel	0.00	0	66	0	66	n	0.01	1	105	1	105	n	0.16	12	65	12	65	y	0.13	24	165	24	165	n	0.0468821257934426	8.85437744847146	up	ENSG00000058799.13	YIPF1	chr1	protein_coding	Yip1 domain family, member 1
novel_NIR_4402	chr1	77584655	77584767	-	77584655	77639449	A5SS	ENST00000370798.5	novel	1.00	5	0	5	0	y	0.96	26	1	26	1	n	0.67	14	7	14	7	n	0.64	7	4	7	4	y	0.00778187947899814	-13	down	ENSG00000036549.12	ZZZ3	chr1	protein_coding	zinc finger, ZZ-type containing 3
novel_NIR_4551	chr1	9104634	9111276	-	9104634;9105680	9105486;9111276	ES	ENST00000377411.4	novel	0.38	7	11.5	7	15;8	y	0.39	13	20.5	13	14;27	y	0.48	20	22.0	20	16;28	y	0.47	35	39.5	35	14;65	y	0.00611626532638112	12.7279220613578	up	ENSG00000180758.11	GPR157	chr1	protein_coding	G protein-coupled receptor 157
novel_NIR_4717	chr1	9751662	9773272	-	9756510	9773272	A3SS&ES	ENST00000377298.8	novel	0.66	23	12	23	12	y	0.63	49	29	49	29	y	0.51	39	37	39	37	y	0.54	37	31	37	31	y	0.0298574998546682	-5.65685424949238	down	ENSG00000171603.16	CLSTN1	chr1	protein_coding	calsyntenin 1
novel_NIR_4845	chr10	103101326;103105381	103105358;103105706	-	103101326	103105706	cassetteExon	ENST00000404739.7	novel	0.23	47.0	155	46;48	155	y	0.27	82.0	217	87;77	217	y	0.01	1.5	183	0;3	183	n	0.03	9.0	335	0;18	335	n	0.0239815573416881	-10.285912696499	down	ENSG00000076685.18	NT5C2	chr10	protein_coding	5'-nucleotidase, cytosolic II
novel_NIR_4851	chr10	103111805	103139406	-	103111805	103174858	A5SS	ENST00000470299.1	novel	0.85	17	3	17	3	y	0.88	22	3	22	3	y	0.34	10	19	10	19	y	0.36	19	34	19	34	y	0.00248112927580334	-28.5670601055993	down	ENSG00000076685.18	NT5C2	chr10	protein_coding	5'-nucleotidase, cytosolic II
novel_NIR_4853	chr10	103174982	103181185	-	103174982	103193236	A5SS	ENST00000343289.9	novel	0.56	46	36	46	36	y	0.53	72	64	72	64	y	0.40	31	46	31	46	y	0.39	46	71	46	71	y	0.0431348368988655	-9.48683298050513	down	ENSG00000076685.18	NT5C2	chr10	protein_coding	5'-nucleotidase, cytosolic II
novel_NIR_4980	chr10	114448026	114450141	-	114448026	114451624	A5SS	ENST00000369256.6	novel	0.00	0	16	0	16	n	0.07	1	14	1	14	n	0.29	2	5	2	5	y	0.37	7	12	7	12	y	0.0321823534017669	5.55025312346322	up	ENSG00000099204.18	ABLIM1	chr10	protein_coding	actin binding LIM protein 1
novel_NIR_5154	chr10	125003492	125110990	-	125003492	125026082	5pMXE	ENST00000309035.10	novel	0.43	3	4	3	4	y	0.56	5	4	5	4	y	0.88	14	2	14	2	y	1.00	40	0	40	0	y	0.0378053879385829	5.03057742860357	up	ENSG00000175029.16	CTBP2	chr10	protein_coding	C-terminal binding protein 2
novel_NIR_5578	chr10	29415412	29468920	+	29415412	29420491	3pMXE	ENST00000427063.6	novel	0.15	8	47	8	47	y	0.12	10	74	10	74	n	0.03	3	94	3	94	n	0.00	0	143	0	143	n	0.0298574998546681	-5.65685424949238	down	ENSG00000224597.9	SVIL-AS1	chr10	antisense	SVIL antisense RNA 1
novel_NIR_5632	chr10	31319292;31387266	31387124;31461037	+	31319292	31461037	cassetteExon	ENST00000320985.14	novel	0.23	21.0	69	12;30	69	y	0.24	22.0	70	25;19	70	y	0.09	8.5	88	6;11	88	n	0.11	14.0	116	16;12	116	n	0.01898144505787	-12.0747670784989	down	ENSG00000148516.21	ZEB1	chr10	protein_coding	zinc finger E-box binding homeobox 1
novel_NIR_6096	chr10	5712918;5720397	5720260;5720544	+	5712918;5717750	5717659;5720544	MXE	ENST00000328090.9	novel	0.80	44.0	11.0	2;86	4;18	y	0.73	52.5	19.0	0;105	16;22	n	0.52	35.5	33.0	0;71	14;52	n	0.56	58.0	46.0	6;110	31;61	y	0.0497242646070857	-5.58156305651437	down	ENSG00000108021.19	FAM208B	chr10	protein_coding	family with sequence similarity 208, member B
novel_NIR_6250	chr10	68516843;68517185	68517084;68527246	-	68516843	68527246	cassetteExon	ENST00000609923.5	novel	0.44	23.5	30	47;0	30	n	0.45	39.5	48	79;0	48	n	0.60	51.0	34	92;10	34	y	0.57	64.0	49	125;3	49	y	0.0468821257934427	8.85437744847145	up	ENSG00000122912.14	SLC25A16	chr10	protein_coding	solute carrier family 25 (mitochondrial carrier), member 16
novel_NIR_6251	chr10	68516843;68517262	68517084;68527246	-	68516843	68527246	cassetteExon	ENST00000609923.5	novel	0.44	23.5	30	47;0	30	n	0.45	39.5	48	79;0	48	n	0.57	46.0	34	92;0	34	n	0.56	63.5	49	125;2	49	y	0.00345424175512034	16.9705627484772	up	ENSG00000122912.14	SLC25A16	chr10	protein_coding	solute carrier family 25 (mitochondrial carrier), member 16
novel_NIR_6573	chr10	87326672	87330892	-	87326672	87336786	A5SS	ENST00000447424.5	novel	0.27	31	84	31	84	y	0.25	35	106	35	106	y	0.11	12	95	12	95	n	0.12	27	199	27	199	n	0.0170998969834478	-12.9691942694988	down	ENSG00000223482.7	NUTM2A-AS1	chr10	antisense	NUTM2A antisense RNA 1
novel_NIR_6873	chr11	10807381	10808277	-	10807381	10807549	5pMXE	ENST00000526148.5	novel	0.70	32	14	32	14	y	0.63	24	14	24	14	y	0.33	14	28	14	28	y	0.37	13	22	13	22	y	0.0295273200052746	-7.81418827912014	down	ENSG00000110321.15	EIF4G2	chr11	protein_coding	eukaryotic translation initiation factor 4 gamma, 2
novel_NIR_6884	chr11	108235834	108243975	+	108235834	108243953	A3SS	ENST00000278616.8	novel	0.20	13	52	13	52	y	0.16	12	65	12	65	y	0.00	0	78	0	78	n	0.03	2	56	2	56	n	0.0267840423127068	-6.6	down	ENSG00000149311.17	ATM	chr11	protein_coding	ATM serine/threonine kinase
novel_NIR_6930	chr11	112085462;112086310	112085978;112086640	-	112085462	112086640	cassetteExon	ENST00000504148.2	novel	0.18	104.5	487	73;136	487	y	0.19	168.0	710	104;232	710	y	0.23	180.0	619	124;236	619	y	0.22	247.0	893	169;325	893	y	0.0298574998546681	5.65685424949238	up	ENSG00000150779.11	TIMM8B	chr11	protein_coding	translocase of inner mitochondrial membrane 8 homolog B (yeast)
novel_NIR_7027	chr11	118607853	118613816	+	118613450	118613816	A5SS&ES	ENST00000361417.6	novel	0.00	0	5	0	5	n	0.10	1	9	1	9	n	0.50	4	4	4	4	y	0.42	16	22	16	22	y	0.0264128878687919	6.40312423743285	up	ENSG00000019144.16	PHLDB1	chr11	protein_coding	pleckstrin homology-like domain, family B, member 1
novel_NIR_7080	chr11	119169042	119171356	+	119169302	119171356	A5SS	ENST00000409109.5	novel	0.46	18	21	18	21	y	0.49	41	42	41	42	y	0.25	14	43	14	43	y	0.29	29	70	29	70	y	0.0180874251831255	-8.2	down	ENSG00000160703.15	NLRX1	chr11	protein_coding	NLR family member X1
novel_NIR_7136	chr11	121047667	121053630	+	121047667	121053551	A3SS	ENST00000529397.5	novel	0.16	5	26	5	26	y	0.19	7	30	7	30	y	0.61	27	17	27	17	y	0.60	26	17	26	17	y	0.0120007771770722	27.1955878774481	up	ENSG00000154114.12	TBCEL	chr11	protein_coding	tubulin folding cofactor E-like
novel_NIR_7705	chr11	31433570;31469797	31469740;31509519	-	31433570;31473786	31456260;31509519	MXE	ENST00000278200.5	novel	0.32	7.0	15.0	4;10	15;15	y	0.37	8.0	13.5	8;8	20;7	y	0.18	3.0	14.0	3;3	22;6	y	0.14	3.5	22.0	3;4	21;23	n	0.0318976556894019	-5.77842918987843	down	ENSG00000148950.9	IMMP1L	chr11	protein_coding	IMP1 inner mitochondrial membrane peptidase-like (S. cerevisiae)
novel_NIR_7801	chr11	33698514;33701266	33701196;33710206	-	33698514	33710206	cassetteExon	ENST00000534312.5	novel	0.05	1.0	21	2;0	21	n	0.02	0.5	20	1;0	20	n	0.25	11.0	33	12;10	33	y	0.26	5.5	16	11;0	16	n	0.027120472347995	13.9140217047409	up	ENSG00000085063.14	CD59	chr11	protein_coding	CD59 molecule, complement regulatory protein
novel_NIR_8056	chr11	47258129	47259791	+	47258129;47259259	47259180;47259791	ES	ENST00000441012.6	novel	0.05	4	74.5	4	80;69	n	0.10	13	112.5	13	112;113	n	0.21	24	92.0	24	74;110	y	0.26	29	81.5	29	67;96	y	0.0455200219649703	4.5254833995939	up	ENSG00000025434.18	NR1H3	chr11	protein_coding	nuclear receptor subfamily 1, group H, member 3
novel_NIR_8409	chr11	61551463	61580790	-	61551463;61556207	61556104;61580790	ES	ENST00000263846.8	novel	0.59	8	5.5	8	9;2	y	0.55	9	7.5	9	8;7	y	0.00	0	18.5	0	27;10	n	0.11	5	39.0	5	56;22	n	0.0438332964793083	-8.79988387448264	down	ENSG00000011347.9	SYT7	chr11	protein_coding	synaptotagmin VII
novel_NIR_8510	chr11	62854970	62855133	-	62854551	62855133	A3SS	ENST00000537068.5	novel	0.26	23	67	23	67	n	0.31	22	48	22	48	y	0.12	9	68	9	68	n	0.07	14	187	14	187	n	0.0329254627373536	-5.37401153701776	down	ENSG00000255717.6	SNHG1	chr11	processed_transcript	small nucleolar RNA host gene 1
novel_NIR_8627	chr11	6482289	6482840	+	6482289	6497585	A3SS	ENST00000472836.1	novel	0.74	20	7	20	7	y	0.78	21	6	21	6	y	1.00	29	0	29	0	n	0.94	46	3	46	3	y	0.0384206740998104	5.8243520603649	up	ENSG00000265264.5	TIMM10B	chr11	protein_coding	translocase of inner mitochondrial membrane 10 homolog B (yeast)
novel_NIR_8709	chr11	6546825	6548210	+	6548040	6548210	A5SS&ES	ENST00000254579.10	novel	0.00	0	39	0	39	n	0.05	1	20	1	20	n	0.30	8	19	8	19	y	0.35	16	30	16	30	y	0.0136060761678563	8.48528137423857	up	ENSG00000179532.12	DNHD1	chr11	protein_coding	dynein heavy chain domain 1
novel_NIR_8883	chr11	66759096;66762450	66762204;66796281	+	66759096	66796281	cassetteExon	ENST00000527634.5	novel	0.00	0.0	2	0;0	2	n	0.08	1.0	12	2;0	12	n	0.36	4.0	7	0;8	7	n	0.43	3.0	4	2;4	4	y	0.0226774980142963	6.67911816552354	up	ENSG00000173715.15	C11orf80	chr11	protein_coding	chromosome 11 open reading frame 80
novel_NIR_9028	chr11	68519651	68522494	+	68519651	68544838	A3SS	ENST00000534534.5	novel	0.22	8	29	8	29	y	0.27	15	41	15	41	y	0.07	2	26	2	26	n	0.00	0	39	0	39	n	0.0479901179917381	-4.88240082724041	down	ENSG00000110075.14	PPP6R3	chr11	protein_coding	protein phosphatase 6, regulatory subunit 3
novel_NIR_9032	chr11	68576043	68578610	+	68576043	68587927	A3SS	ENST00000524845.5	novel	0.00	0	36	0	36	n	0.07	5	63	5	63	n	0.43	20	26	20	26	y	0.46	29	34	29	34	y	0.02812250070802	10.7671274944972	up	ENSG00000110075.14	PPP6R3	chr11	protein_coding	protein phosphatase 6, regulatory subunit 3
novel_NIR_9283	chr11	74749612	74789626	+	74749382	74789626	A5SS	ENST00000299563.4	novel	0.00	0	27	0	27	n	0.03	2	71	2	71	n	0.16	7	38	7	38	y	0.14	9	56	9	56	n	0.0251089720695307	7.4884526490406	up	ENSG00000166439.5	RNF169	chr11	protein_coding	ring finger protein 169
novel_NIR_9633	chr11	93746480	93747297	+	93742094	93747297	A5SS	ENST00000528099.5	novel	0.36	4	7	4	7	y	0.29	4	10	4	10	y	0.85	17	3	17	3	y	1.00	7	0	7	0	y	0.0433827621208215	7.24946511996212	up	ENSG00000182919.14	C11orf54	chr11	protein_coding	chromosome 11 open reading frame 54
novel_NIR_9666	chr11	95788563	95789683	-	95788563	95789392	A5SS	ENST00000358780.9	novel	0.00	0	39	0	39	n	0.02	1	61	1	61	n	0.19	9	39	9	39	y	0.16	8	43	8	43	y	0.0178144340750882	9.15255323771628	up	ENSG00000077458.12	FAM76B	chr11	protein_coding	family with sequence similarity 76, member B
novel_NIR_10321	chr12	123267282	123271970	-	123267282	123272157	A5SS	ENST00000544658.5	novel	0.20	2	8	2	8	y	0.26	6	17	6	17	y	0.00	0	22	0	22	n	0.05	2	39	2	39	n	0.0368256493652324	-5.24951207724873	down	ENSG00000111328.6	CDK2AP1	chr12	protein_coding	cyclin-dependent kinase 2 associated protein 1
novel_NIR_10387	chr12	12521463	12561000	-	12521463	12562117	A5SS	ENST00000298573.8	novel	0.17	12	57	12	57	y	0.16	18	92	18	92	y	0.04	4	91	4	91	n	0.06	8	118	8	118	n	0.0239815573416881	-10.285912696499	down	ENSG00000111266.8	DUSP16	chr12	protein_coding	dual specificity phosphatase 16
novel_NIR_10761	chr12	27377564	27380247	+	27368412	27380247	A5SS	ENST00000395901.6	novel	0.15	11	62	11	62	y	0.14	8	49	8	49	n	0.07	6	79	6	79	n	0.08	12	140	12	140	n	0.0100505063388334	-9.89949493661168	down	ENSG00000029153.14	ARNTL2	chr12	protein_coding	aryl hydrocarbon receptor nuclear translocator-like 2
novel_NIR_10885	chr12	32338979	32340367	+	32338979	32367670	A3SS	ENST00000281474.9	novel	0.83	5	1	5	1	y	0.92	12	1	12	1	y	0.00	0	2	0	2	n	0.09	3	30	3	30	n	0.00582759737528292	-13.0421917418852	down	ENSG00000151746.13	BICD1	chr12	protein_coding	bicaudal D homolog 1 (Drosophila)
novel_NIR_10994	chr12	4605086	4610155	+	4605086;4607387	4607327;4610155	ES	ENST00000543431.5	novel	0.91	5	0.5	5	0;1	y	1.00	2	0.0	2	0;0	y	0.18	3	13.5	3	12;15	y	0.00	0	8.0	0	10;6	n	0.0311263460634521	-8.59643911349919	down	ENSG00000010219.13	DYRK4	chr12	protein_coding	dual-specificity tyrosine-(Y)-phosphorylation regulated kinase 4
novel_NIR_11126	chr12	48817514	48823344	+	48815728	48823344	A5SS	ENST00000536187.6	novel	0.27	3	8	3	8	y	0.32	12	25	12	25	y	0.00	0	27	0	27	n	0.04	2	51	2	51	n	0.0152953428436729	-8.58955690387334	down	ENSG00000167535.7	CACNB3	chr12	protein_coding	calcium channel, voltage-dependent, beta 3 subunit
novel_NIR_11144	chr12	48941188	48955695	-	48941188	48941568	A5SS&ES	ENST00000541959.5	novel	0.11	2	17	2	17	n	0.10	4	36	4	36	n	0.22	4	14	4	14	y	0.23	9	30	9	30	y	0.00345424175512037	16.9705627484771	up	ENSG00000134287.9	ARF3	chr12	protein_coding	ADP-ribosylation factor 3
novel_NIR_11261	chr12	51048478;51049185	51049062;51056350	+	51048478;51056245	51055835;51056350	MXE	ENST00000552739.5	novel	0.33	33.5	67.0	1;66	11;123	n	0.29	36.0	87.5	8;64	0;175	y	0.17	20.0	100.5	1;39	5;196	n	0.13	12.0	83.0	0;24	0;166	n	0.0298574998546682	-5.65685424949238	down	ENSG00000050426.15	LETMD1	chr12	protein_coding	LETM1 domain containing 1
novel_NIR_11420	chr12	53984154	53984904	-	53984154	53984710	5pMXE	ENST00000513165.1	novel	0.43	6	8	6	8	y	0.36	4	7	4	7	y	0.11	2	17	2	17	n	0.19	3	13	3	13	y	0.045455551738838	-4.60953225507963	down	ENSG00000251151.2	HOXC-AS3	chr12	processed_transcript	HOXC cluster antisense RNA 3
novel_NIR_11495	chr12	54385002	54391235	-	54384564	54391235	A3SS	ENST00000352268.10	novel	0.50	2	2	2	2	y	0.56	5	4	5	4	y	0.00	0	15	0	15	n	0.04	1	25	1	25	n	0.00840800687350358	-14.1448550037433	down	ENSG00000161642.17	ZNF385A	chr12	protein_coding	zinc finger protein 385A
novel_NIR_11819	chr12	6385379	6385518	+	6385379	6386347	A3SS	ENST00000543190.5	novel	0.62	23	14	23	14	y	0.55	17	14	17	14	y	0.27	8	22	8	22	y	0.21	7	26	7	26	y	0.0185338649256561	-7.48410079474364	down	ENSG00000111321.10	LTBR	chr12	protein_coding	lymphotoxin beta receptor (TNFR superfamily, member 3)
novel_NIR_11885	chr12	6688226	6688453	-	6688226	6689098	A5SS	ENST00000319770.7	novel	0.31	10	22	10	22	y	0.35	19	35	19	35	y	0.20	13	52	13	52	y	0.18	10	46	10	46	y	0.049168615681402	-6.26099033699941	down	ENSG00000126746.17	ZNF384	chr12	protein_coding	zinc finger protein 384
novel_NIR_11911	chr12	68327510	68332228	-	68327510;68331221	68331107;68332228	ES	ENST00000393543.7	novel	0.00	0	17.0	0	10;24	n	0.03	1	28.5	1	16;41	n	0.18	4	18.5	4	3;34	y	0.20	8	32.5	8	7;58	y	0.0161019650141666	9.70725343394151	up	ENSG00000111554.14	MDM1	chr12	protein_coding	Mdm1 nuclear protein homolog (mouse)
novel_NIR_12071	chr12	7189750	7190022	+	7189750	7190362	A3SS	ENST00000266563.9	novel	0.15	7	39	7	39	y	0.16	8	41	8	41	y	0.04	2	48	2	48	n	0.06	5	73	5	73	n	0.0273751286447089	-9.39148550549912	down	ENSG00000139197.10	PEX5	chr12	protein_coding	peroxisomal biogenesis factor 5
novel_NIR_12111	chr12	76068994	76083833	-	76068994	76084567	A5SS	ENST00000431879.7	novel	0.50	2	2	2	2	y	0.56	20	16	20	16	y	0.06	1	15	1	15	n	0.00	0	29	0	29	n	0.00712316151307795	-11.7851130197758	down	ENSG00000187109.13	NAP1L1	chr12	protein_coding	nucleosome assembly protein 1-like 1
novel_NIR_12145	chr12	8238749	8238845	-	8238749	8240642	A5SS	ENST00000427893.2	novel	0.17	1	5	1	5	n	0.25	1	3	1	3	n	1.00	10	0	10	0	y	0.88	23	3	23	3	y	0.0149807126039931	10.1232785811104	up	ENSG00000164845.16	FAM86FP	chr12	transcribed_unprocessed_pseudogene	family with sequence similarity 86, member F, pseudogene
novel_NIR_12200	chr12	89461306	89466770	-	89425379	89466770	A3SS	ENST00000549504.1	novel	0.00	0	6	0	6	n	0.11	2	17	2	17	n	0.43	3	4	3	4	y	0.53	8	7	8	7	y	0.0298559339246479	5.71771874896865	up	ENSG00000139323.13	POC1B	chr12	protein_coding	POC1 centriolar protein B
novel_NIR_12371	chr12	98537572	98544951	+	98537572	98546359	A3SS	ENST00000393053.6	novel	0.49	47	48	47	48	y	0.40	27	40	27	40	y	0.09	6	63	6	63	n	0.00	0	78	0	78	n	0.024390243902439	-6.28539361054709	down	ENSG00000120802.13	TMPO	chr12	protein_coding	thymopoietin
novel_NIR_12399	chr13	100642311	100662964	-	100642311	100656381	A5SS&ES	ENST00000328767.9	novel	0.15	4	22	4	22	y	0.10	2	18	2	18	n	0.56	18	14	18	14	y	0.62	21	13	21	13	y	0.0078392376486612	11.9074298337593	up	ENSG00000125247.15	TMTC4	chr13	protein_coding	transmembrane and tetratricopeptide repeat containing 4
novel_NIR_12436	chr13	108214718	108215484	-	108214610	108215484	A3SS	ENST00000442234.5	novel	0.40	6	9	6	9	n	0.42	14	19	14	19	y	0.00	0	1	0	1	n	0.04	2	44	2	44	n	0.0110830959284017	-17.4413302244984	down	ENSG00000174405.13	LIG4	chr13	protein_coding	ligase IV, DNA, ATP-dependent
novel_NIR_12572	chr13	113799419;113800073	113799818;113800827	+	113799419	113800827	cassetteExon	ENST00000375353.4	novel	0.22	8.0	29	16;0	29	n	0.21	20.0	77	40;0	77	n	0.26	18.5	53	35;2	53	y	0.25	10.5	31	21;0	31	n	0.0298574998546681	5.65685424949238	up	ENSG00000184497.12	TMEM255B	chr13	protein_coding	transmembrane protein 255B
novel_NIR_12970	chr13	49549648;49549775	49549743;49551326	-	49549648	49551326	cassetteExon	ENST00000258646.3	novel	0.00	0.0	36	0;0	36	n	0.05	1.0	19	2;0	19	n	0.20	7.0	28	11;3	28	y	0.16	3.5	18	7;0	18	n	0.0439883747146488	4.84138661854679	up	ENSG00000136144.11	RCBTB1	chr13	protein_coding	regulator of chromosome condensation (RCC1) and BTB (POZ) domain containing protein 1
novel_NIR_12977	chr13	49935992	49936130	-	49928085	49936130	A3SS	ENST00000378195.6	novel	0.06	2	33	2	33	n	0.00	0	21	0	21	n	0.24	6	19	6	19	y	0.20	6	24	6	24	y	0.0454248383874776	5.26965186413968	up	ENSG00000123178.14	SPRYD7	chr13	protein_coding	SPRY domain containing 7
novel_NIR_13059	chr13	72778380	72780488	-	72778380	72781289	A5SS	ENST00000377780.8	novel	0.19	3	13	3	13	y	0.18	6	27	6	27	y	0.08	2	23	2	23	n	0.09	3	29	3	29	n	0.00496280979001086	-14.1421356237309	down	ENSG00000083520.14	DIS3	chr13	protein_coding	DIS3 exosome endoribonuclease and 3'-5' exoribonuclease
novel_NIR_13121	chr13	77225554	77243059	-	77225554;77233263	77233156;77243059	ES	ENST00000544440.6	novel	0.13	20	130.5	20	119;142	n	0.17	19	94.0	19	109;79	y	0.29	26	63.0	26	55;71	y	0.34	50	99.0	50	102;96	y	0.039290487597467	5.153734142324	up	ENSG00000005810.17	MYCBP2	chr13	protein_coding	MYC binding protein 2, E3 ubiquitin protein ligase
novel_NIR_13430	chr14	104793304	104795484	-	104793210	104795484	A3SS	ENST00000349310.7	novel	0.67	6	3	6	3	y	0.60	6	4	6	4	y	0.92	23	2	23	2	y	0.88	22	3	22	3	y	0.0386350869234676	6.57384093322804	up	ENSG00000142208.15	AKT1	chr14	protein_coding	v-akt murine thymoma viral oncogene homolog 1
novel_NIR_13582	chr14	22906368	22918999	-	22906368;22908380	22908333;22918999	ES	ENST00000555209.5	novel	0.61	7	4.5	7	9;0	y	0.64	19	10.5	19	21;0	y	0.45	12	14.5	12	25;4	y	0.46	18	21.5	18	43;0	y	0.0370749344771668	-10.7517440445725	down	ENSG00000100461.17	RBM23	chr14	protein_coding	RNA binding motif protein 23
novel_NIR_13888	chr14	45196547	45199870	+	45196547;45198935	45198644;45199870	ES	ENST00000267430.9	novel	0.27	6	16.0	6	15;17	y	0.26	12	34.0	12	42;26	y	0.04	1	24.0	1	22;26	n	0.00	0	38.0	0	56;20	n	0.0403995024151083	-11.8842456267803	down	ENSG00000187790.10	FANCM	chr14	protein_coding	Fanconi anemia, complementation group M
novel_NIR_13892	chr14	49599203	49614256	+	49599203;49602468	49602370;49614256	ES	ENST00000318317.8	novel	0.16	18	93.0	18	140;46	y	0.13	15	102.5	15	144;61	n	0.03	4	131.0	4	180;82	n	0.00	0	194.5	0	289;100	n	0.0256088043053801	-6.12825877028341	down	ENSG00000165501.16	LRR1	chr14	protein_coding	leucine rich repeat protein 1
novel_NIR_14005	chr14	54784381	54784537	+	54776540	54784537	A5SS	ENST00000554335.5	novel	0.17	17	82	17	82	y	0.21	29	111	29	111	y	0.05	6	106	6	106	n	0.03	5	192	5	192	n	0.0445338427731891	-6.70820393249937	down	ENSG00000020577.13	SAMD4A	chr14	protein_coding	sterile alpha motif domain containing 4A
novel_NIR_14183	chr14	64511384;64516740	64516600;64521487	+	64511384	64521487	cassetteExon	ENST00000554015.5	novel	0.43	3.0	4	6;0	4	n	0.46	6.0	7	10;2	7	y	0.64	10.5	6	21;0	6	n	0.66	13.5	7	27;0	7	n	0.0122610634714356	11.3713540226172	up	ENSG00000126804.13	ZBTB1	chr14	protein_coding	zinc finger and BTB domain containing 1
novel_NIR_14184	chr14	64511384;64516751	64516600;64521487	+	64511384	64521487	cassetteExon	ENST00000554015.5	novel	0.76	13.0	4	6;20	4	y	0.77	23.5	7	10;37	7	y	0.84	31.0	6	21;41	6	y	0.85	41.0	7	27;55	7	y	0.00772212328633237	11.3137084989847	up	ENSG00000126804.13	ZBTB1	chr14	protein_coding	zinc finger and BTB domain containing 1
novel_NIR_14284	chr14	69977965	69992384	+	69977965	69992417	A3SS	ENST00000361956.7	novel	0.16	235	1264	235	1264	y	0.15	229	1313	229	1313	y	0.11	197	1517	197	1517	n	0.10	153	1398	153	1398	n	0.0194193243090799	-7.07106781186547	down	ENSG00000198732.10	SMOC1	chr14	protein_coding	SPARC related modular calcium binding 1
novel_NIR_14345	chr14	73284365	73287110	-	73282505	73287110	A3SS	ENST00000560335.5	novel	0.69	38	17	38	17	y	0.75	57	19	57	19	y	0.55	23	19	23	19	y	0.48	22	24	22	24	y	0.0490517741543211	-4.44707438528245	down	ENSG00000133961.19	NUMB	chr14	protein_coding	numb homolog (Drosophila)
novel_NIR_14730	chr15	101430063	101431990	-	101430063;101431463	101431320;101431990	ES	ENST00000611716.4	novel	0.09	15	154.0	15	187;121	n	0.10	21	190.0	21	198;182	n	0.20	34	140.0	34	160;120	y	0.21	54	207.5	54	180;235	y	0.00410679353229616	15.5563491861041	up	ENSG00000140479.16	PCSK6	chr15	protein_coding	proprotein convertase subtilisin/kexin type 6
novel_NIR_14801	chr15	22855580	22858540	+	22851870	22858540	A5SS	ENST00000359727.8	novel	0.57	13	10	13	10	y	0.65	22	12	22	12	y	0.00	0	8	0	8	n	0.09	6	61	6	61	n	0.0116634676080376	-9.38413922347261	down	ENSG00000140157.14	NIPA2	chr15	protein_coding	non imprinted in Prader-Willi/Angelman syndrome 2
novel_NIR_14946	chr15	30635188	30635309	+	30635188	30635487	A3SS	ENST00000622744.4	novel	0.25	11	33	11	33	y	0.18	23	102	23	102	n	0.40	40	61	40	61	n	0.45	33	41	33	41	n	0.0479901179917381	4.88240082724041	up	ENSG00000187951.10	ARHGAP11B	chr15	protein_coding	Rho GTPase activating protein 11B
novel_NIR_15635	chr15	65452102;65455841	65455654;65456225	-	65452102	65456225	cassetteExon	ENST00000321147.10	novel	0.41	3.5	5	6;1	5	n	0.46	12.0	14	0;24	14	n	0.19	3.0	13	4;2	13	y	0.12	4.5	33	8;1	33	n	0.029119972471101	-6.50986776965388	down	ENSG00000074603.18	DPP8	chr15	protein_coding	dipeptidyl-peptidase 8
novel_NIR_16208	chr15	84749200	84764707	+	84748664	84764707	A5SS	ENST00000560079.6	novel	0.22	10	36	10	36	y	0.24	19	59	19	59	y	0.06	4	63	4	63	n	0.04	5	121	5	121	n	0.0061162653263811	-12.7279220613579	down	ENSG00000166716.9	ZNF592	chr15	protein_coding	zinc finger protein 592
novel_NIR_16427	chr15	99657538	99671323	+	99633173	99671323	A5SS	ENST00000558812.5	novel	0.74	20	7	20	7	y	0.70	16	7	16	7	y	0.57	4	3	4	3	y	0.59	10	7	10	7	y	0.0491686156814022	-6.26099033699941	down	ENSG00000068305.17	MEF2A	chr15	protein_coding	myocyte enhancer factor 2A
novel_NIR_16612	chr16	15696860	15699729	+	15696860	15724191	A3SS	ENST00000396355.5	novel	0.55	45	37	45	37	y	0.50	74	74	74	74	n	0.36	57	101	57	101	n	0.40	84	128	84	128	n	0.0495774945660704	-4.52903909476957	down	ENSG00000072864.12	NDE1	chr16	protein_coding	nudE neurodevelopment protein 1
novel_NIR_16614	chr16	15696860;15699854	15699729;15724191	+	15696860	15724191	cassetteExon	ENST00000396355.5	novel	0.38	22.5	37	45;0	37	n	0.40	49.5	74	74;25	74	y	0.29	40.5	101	57;24	101	y	0.27	48.0	128	84;12	128	y	0.0161300899000925	-7.77817459305203	down	ENSG00000072864.12	NDE1	chr16	protein_coding	nudE neurodevelopment protein 1
novel_NIR_16628	chr16	16318079	16318551	+	16318079	16318514	A3SS	ENST00000458669.1	novel	0.03	4	122	4	122	n	0.01	2	185	2	185	n	0.16	25	135	25	135	y	0.15	18	101	18	101	y	0.0189814450578699	12.0747670784989	up	ENSG00000244257.5	PKD1P1	chr16	unprocessed_pseudogene	polycystic kidney disease 1 (autosomal dominant) pseudogene 1
novel_NIR_16680	chr16	1748720	1759958	+	1748720;1758159	1758148;1759958	ES	ENST00000356010.9	novel	0.10	11	96.0	11	97;95	n	0.05	6	114.0	6	124;104	n	0.21	27	102.0	27	103;101	y	0.25	40	120.5	40	126;115	y	0.0439883747146488	4.84138661854679	up	ENSG00000138834.12	MAPK8IP3	chr16	protein_coding	mitogen-activated protein kinase 8 interacting protein 3
novel_NIR_16791	chr16	20898797	20900204	-	20862643	20900204	A3SS	ENST00000324344.8	novel	0.08	2	22	2	22	n	0.06	4	64	4	64	n	0.33	12	24	12	24	y	0.35	26	48	26	48	y	0.00273224554329098	19.0918830920368	up	ENSG00000188215.9	DCUN1D3	chr16	protein_coding	DCN1, defective in cullin neddylation 1, domain containing 3
novel_NIR_16809	chr16	21415085	21447118	-	21415085	21418809	5pMXE	ENST00000448012.6	novel	0.00	0	1	0	1	n	0.14	1	6	1	6	n	0.67	2	1	2	1	y	0.88	7	1	7	1	y	0.04120183973268	5.58662340483981	up	ENSG00000169246.16	NPIPB3	chr16	protein_coding	nuclear pore complex interacting protein family, member B3
novel_NIR_16827	chr16	21854421	21857259	-	21847541	21857259	A3SS	ENST00000415645.6	novel	0.42	50	68	50	68	y	0.46	49	58	49	58	y	0.17	36	171	36	171	n	0.22	56	204	56	204	n	0.018978490932181	-7.6525143325417	down	ENSG00000185864.16	NPIPB4	chr16	protein_coding	nuclear pore complex interacting protein family, member B4
novel_NIR_16928	chr16	2520541	2520984	+	2520541;2520905	2520769;2520984	ES	ENST00000293971.10	novel	0.00	0	70.5	0	77;64	n	0.01	1	76.0	1	92;60	n	0.15	14	80.5	14	85;76	y	0.14	18	110.5	18	86;135	n	0.002541300169265	19.7989898732234	up	ENSG00000162066.14	AMDHD2	chr16	protein_coding	amidohydrolase domain containing 2
novel_NIR_17054	chr16	28836122;28836485	28836449;28836751	+	28836122	28836751	cassetteExon	ENST00000382686.8	novel	0.07	3.0	37	6;0	37	n	0.15	11.5	63	13;10	63	y	0.40	19.0	29	22;16	29	y	0.32	20.0	42	24;16	42	y	0.0475758528006758	4.41941738241592	up	ENSG00000168488.18	ATXN2L	chr16	protein_coding	ataxin 2-like
novel_NIR_17418	chr16	3458181	3482502	+	3458181	3506331	A3SS	ENST00000574423.2	novel	0.00	0	2	0	2	n	0.14	1	6	1	6	n	1.00	6	0	6	0	y	0.76	16	5	16	5	y	0.0453268265722114	5.83050758106443	up	ENSG00000263212.2	LA16c-306E5.3	chr16	processed_transcript	--
novel_NIR_17483	chr16	4343291	4345786	-	4343291;4343594	4343483;4345786	ES	ENST00000571941.5	novel	0.00	0	23.0	0	46;0	n	0.03	1	39.0	1	74;4	n	0.39	17	27.0	17	54;0	y	0.44	12	15.0	12	30;0	y	0.0110270820550725	13.7198868114007	up	ENSG00000217930.7	PAM16	chr16	protein_coding	presequence translocase-associated motor 16 homolog (S. cerevisiae)
novel_NIR_17866	chr16	67110004	67110119	+	67109989	67110119	A5SS	ENST00000569600.5	novel	0.70	31	13	31	13	y	0.59	22	15	22	15	y	0.32	13	28	13	28	y	0.24	4	13	4	13	y	0.0399915006046781	-5.3670667412848	down	ENSG00000125149.11	C16orf70	chr16	protein_coding	chromosome 16 open reading frame 70
novel_NIR_18206	chr16	728895	729288	+	728895;729088	729009;729288	ES	ENST00000389703.7	novel	0.16	27	146.5	27	131;162	y	0.17	35	167.5	35	173;162	y	0.10	22	198.0	22	179;217	n	0.09	11	117.0	11	113;121	n	0.0100505063388335	-9.89949493661166	down	ENSG00000103253.17	HAGHL	chr16	protein_coding	hydroxyacylglutathione hydrolase-like
novel_NIR_18551	chr16	87762040;87765340	87765066;87765792	-	87762040	87765792	cassetteExon	ENST00000347925.9	novel	0.14	6.0	38	2;10	38	n	0.15	11.0	63	14;8	63	y	0.05	1.5	29	0;3	29	n	0.04	2.5	68	5;0	68	n	0.00496280979001086	-14.142135623731	down	ENSG00000104731.13	KLHDC4	chr16	protein_coding	kelch domain containing 4
novel_NIR_18606	chr16	8859335	8866422	-	8859335	8868049	A5SS	ENST00000396593.6	novel	0.25	9	27	9	27	n	0.21	4	15	4	15	y	0.03	1	35	1	35	n	0.00	0	46	0	46	n	0.0165861285570052	-8.6	down	ENSG00000153048.10	CARHSP1	chr16	protein_coding	calcium regulated heat stable protein 1, 24kDa
novel_NIR_18616	chr16	8859335;8866442	8866422;8868532	-	8859335;8868160	8868049;8868532	MXE	ENST00000618335.4	novel	0.25	4.5	13.5	9;0	27;0	n	0.32	3.5	7.5	4;3	15;0	y	0.05	1.0	17.5	1;1	35;0	n	0.00	0.0	23.0	0;0	46;0	n	0.0331540240520381	-6.0448772146786	down	ENSG00000153048.10	CARHSP1	chr16	protein_coding	calcium regulated heat stable protein 1, 24kDa
novel_NIR_18791	chr16	89720582	89722531	+	89721845	89722531	5pMXE	ENST00000443381.6	novel	0.44	4	5	4	5	y	0.40	10	15	10	15	y	0.16	5	26	5	26	y	0.20	8	32	8	32	y	0.0136060761678563	-8.48528137423857	down	ENSG00000158805.11	ZNF276	chr16	protein_coding	zinc finger protein 276
novel_NIR_19072	chr17	18021238	18021422	-	18021238	18021745	A5SS	ENST00000474627.7	novel	0.08	5	54	5	54	n	0.06	3	47	3	47	n	0.16	9	49	9	49	y	0.17	11	53	11	53	n	0.0316555633109466	8.4970583144992	up	ENSG00000171953.15	ATPAF2	chr17	protein_coding	ATP synthase mitochondrial F1 complex assembly factor 2
novel_NIR_19369	chr17	28662342;28662685	28662617;28673371	+	28662342;28672858	28672757;28673371	MXE	ENST00000347486.8	novel	0.25	1.0	3.0	0;2	2;4	n	0.27	6.0	16.5	6;6	16;17	y	0.02	0.5	26.5	0;1	15;38	n	0.00	0.0	33.5	0;0	27;40	n	0.003184721463875	-17.6776695296637	down	ENSG00000109111.14	SUPT6H	chr17	protein_coding	suppressor of Ty 6 homolog (S. cerevisiae)
novel_NIR_19371	chr17	28662685	28673371	+	28672858	28673371	A5SS&ES	ENST00000347486.8	novel	0.33	2	4	2	4	y	0.26	6	17	6	17	n	0.03	1	38	1	38	n	0.00	0	40	0	40	n	0.046861606752681	-7.35316024014446	down	ENSG00000109111.14	SUPT6H	chr17	protein_coding	suppressor of Ty 6 homolog (S. cerevisiae)
novel_NIR_19498	chr17	30631979	30633098	+	30631895	30633098	A5SS	ENST00000398851.7	novel	0.87	54	8	54	8	y	0.89	41	5	41	5	y	0.65	37	20	37	20	y	0.67	68	34	68	34	y	0.00410679353229617	-15.556349186104	down	ENSG00000250462.8	LRRC37BP1	chr17	transcribed_unprocessed_pseudogene	leucine rich repeat containing 37B pseudogene 1
novel_NIR_19637	chr17	36599050	36599972	+	36599050;36599763	36599671;36599972	ES	ENST00000618403.4	novel	0.27	21	58.0	21	45;71	y	0.28	17	43.0	17	37;49	y	0.15	12	65.5	12	48;83	y	0.17	10	48.5	10	35;62	y	0.0239815573416881	-10.285912696499	down	ENSG00000278535.4	DHRS11	chr17	protein_coding	dehydrogenase/reductase (SDR family) member 11
novel_NIR_19705	chr17	38472006	38477828	+	38472006	38477579	A3SS	ENST00000622683.4	novel	0.09	7	72	7	72	n	0.12	12	84	12	84	n	0.29	28	68	28	68	y	0.32	56	119	56	119	y	0.0110636471317025	9.42809041582063	up	ENSG00000275832.4	ARHGAP23	chr17	protein_coding	Rho GTPase activating protein 23
novel_NIR_20062	chr17	44187109	44188935	+	44187109	44189022	A3SS	ENST00000357984.7	novel	0.10	1	9	1	9	n	0.24	5	16	5	16	y	0.88	21	3	21	3	y	0.75	9	3	9	3	y	0.0215384760022222	6.75216860141376	up	ENSG00000168591.15	TMUB2	chr17	protein_coding	transmembrane and ubiquitin-like domain containing 2
novel_NIR_20064	chr17	44187109;44188009	44187907;44189022	+	44187109	44189022	cassetteExon	ENST00000357984.7	novel	0.45	7.5	9	13;2	9	y	0.48	15.0	16	26;4	16	y	0.85	17.0	3	21;13	3	y	0.92	34.5	3	38;31	3	y	0.0272258863884042	11.0297403602167	up	ENSG00000168591.15	TMUB2	chr17	protein_coding	transmembrane and ubiquitin-like domain containing 2
novel_NIR_20222	chr17	46299665	46339509	-	46299665	46352820	A5SS	ENST00000570618.5	novel	0.38	5	8	5	8	y	0.29	2	5	2	5	y	0.00	0	18	0	18	n	0.09	2	20	2	20	n	0.0449358631887629	-4.55691036764664	down	ENSG00000228696.8	ARL17B	chr17	protein_coding	ADP-ribosylation factor-like 17B
novel_NIR_20420	chr17	4981742	4982757	-	4981831	4982757	A3SS	ENST00000361571.9	novel	0.12	2	14	2	14	n	0.00	0	18	0	18	n	0.44	12	15	12	15	y	0.57	46	35	46	35	y	0.0378053879385828	5.03057742860357	up	ENSG00000108509.20	CAMTA2	chr17	protein_coding	calmodulin binding transcription activator 2
novel_NIR_20850	chr17	69271289	69273943	-	69271289	69273959	A5SS	ENST00000392676.7	novel	0.13	2	13	2	13	n	0.21	6	23	6	23	y	0.50	15	15	15	15	y	0.45	15	18	15	18	y	0.0351360342646837	6.4659870680388	up	ENSG00000154265.15	ABCA5	chr17	protein_coding	ATP-binding cassette, sub-family A (ABC1), member 5
novel_NIR_20875	chr17	7229943	7230058	-	7229943	7230046	A5SS	ENST00000005340.9	novel	0.36	72	126	72	126	y	0.38	100	164	100	164	y	0.29	93	223	93	223	y	0.27	78	211	78	211	y	0.0238129398160472	-6.36396103067893	down	ENSG00000004975.11	DVL2	chr17	protein_coding	dishevelled segment polarity protein 2
novel_NIR_20975	chr17	7392978	7393144	-	7392880	7393144	A3SS	ENST00000576362.5	novel	0.05	1	21	1	21	n	0.00	0	9	0	9	n	0.27	3	8	3	8	y	0.20	6	24	6	24	y	0.0479901179917381	4.88240082724041	up	ENSG00000187838.16	TMEM256-PLSCR3	chr17	protein_coding	TMEM256-PLSCR3 readthrough (NMD candidate)
novel_NIR_21022	chr17	75130867	75131053	-	75130867	75130965	A5SS	ENST00000578337.1	novel	0.16	8	41	8	41	y	0.17	11	54	11	54	y	0.05	3	56	3	56	n	0.06	7	105	7	105	n	0.00410679353229616	-15.556349186104	down	ENSG00000125458.6	NT5C	chr17	protein_coding	5', 3'-nucleotidase, cytosolic
novel_NIR_21120	chr17	75779184	75779303	-	75779184	75779647	A5SS	ENST00000589599.5	novel	0.29	4	10	4	10	y	0.20	1	4	1	4	n	0.93	14	1	14	1	y	1.00	6	0	6	0	y	0.00772675021902442	12.6296354780212	up	ENSG00000132475.8	H3F3B	chr17	protein_coding	H3 histone, family 3B (H3.3B)
novel_NIR_21175	chr17	76487909;76488132	76488015;76501353	-	76487909	76501353	cassetteExon	ENST00000313080.8	novel	0.29	2.5	6	2;3	6	y	0.27	10.5	29	10;11	29	y	0.04	1.0	25	0;2	25	n	0.00	0.0	37	0;0	37	n	0.0200564806850629	-11.6275534829989	down	ENSG00000129667.12	RHBDF2	chr17	protein_coding	rhomboid 5 homolog 2 (Drosophila)
novel_NIR_21424	chr17	78560935	78566614	-	78560935;78561980	78561715;78566614	ES	ENST00000585328.5	novel	0.00	0	2.0	0	4;0	n	0.15	1	5.5	1	11;0	n	0.80	2	0.5	2	0;1	y	1.00	3	0.0	3	0;0	y	0.0267840423127068	6.6	up	ENSG00000187775.16	DNAH17	chr17	protein_coding	dynein, axonemal, heavy chain 17
novel_NIR_21464	chr17	78709732	78741740	-	78709732	78716929	5pMXE	ENST00000585509.5	novel	1.00	10	0	10	0	y	0.80	8	2	8	2	y	0.08	1	12	1	12	n	0.00	0	4	0	4	n	0.0452055518971918	-7.98489954161323	down	ENSG00000108669.16	CYTH1	chr17	protein_coding	cytohesin 1
novel_NIR_21494	chr17	78997963;79005481	79005372;79009664	-	78997963;78998286	78998148;79009664	MXE	ENST00000591773.5	novel	0.09	1.5	15.5	3;0	27;4	n	0.06	1.5	23.5	0;3	28;19	n	0.29	7.5	18.5	7;8	25;12	y	0.26	10.0	29.0	0;20	34;24	n	0.0110636471317025	9.42809041582064	up	ENSG00000171302.16	CANT1	chr17	protein_coding	calcium activated nucleotidase 1
novel_NIR_21627	chr17	8144993	8146372	-	8144993;8146137	8145958;8146372	ES	ENST00000317276.8	novel	0.09	21	223.0	21	189;257	n	0.11	33	260.5	33	220;301	n	0.19	51	218.5	51	188;249	y	0.20	76	310.5	76	323;298	y	0.0316555633109466	8.4970583144992	up	ENSG00000179094.13	PER1	chr17	protein_coding	period circadian clock 1
novel_NIR_21767	chr17	82246465	82248875	-	82244831	82248875	A3SS	ENST00000314028.10	novel	0.19	13	54	13	54	y	0.17	12	59	12	59	y	0.05	4	76	4	76	n	0.08	6	68	6	68	n	0.0329611447259705	-6.37905225659014	down	ENSG00000141551.14	CSNK1D	chr17	protein_coding	casein kinase 1, delta
novel_NIR_22063	chr18	2960849;3011117	3010928;3011718	-	2960849	3011718	cassetteExon	ENST00000261596.8	novel	0.24	4.5	14	0;9	14	n	0.19	3.5	15	2;5	15	y	0.06	1.0	15	2;0	15	n	0.00	0.0	45	0;0	45	n	0.0444441739327405	-4.73736455751715	down	ENSG00000101577.9	LPIN2	chr18	protein_coding	lipin 2
novel_NIR_22437	chr18	58953799;58954334	58954234;58979055	+	58953799	58979055	cassetteExon	ENST00000336078.8	novel	0.18	25.0	115	16;34	115	y	0.21	31.5	118	17;46	118	y	0.05	4.0	74	4;4	74	n	0.07	11.0	153	0;22	153	n	0.0251089720695307	-7.48845264904059	down	ENSG00000074657.13	ZNF532	chr18	protein_coding	zinc finger protein 532
novel_NIR_22889	chr19	14156201	14156329	-	14156201	14156658	A5SS	ENST00000340736.10	novel	0.00	0	21	0	21	n	0.04	1	22	1	22	n	0.23	5	17	5	17	y	0.26	6	17	6	17	y	0.0152673553246048	9	up	ENSG00000072071.16	ADGRL1	chr19	protein_coding	adhesion G protein-coupled receptor L1
novel_NIR_23152	chr19	18226079	18226270	-	18222323	18226270	A3SS	ENST00000262805.16	novel	0.00	0	4	0	4	n	0.12	1	7	1	7	n	0.62	5	3	5	3	y	0.50	10	10	10	10	y	0.0276126980194825	5.8925565098879	up	ENSG00000105650.21	PDE4C	chr19	protein_coding	phosphodiesterase 4C, cAMP-specific
novel_NIR_23223	chr19	18903384	18904771	-	18900449	18904771	A3SS	ENST00000349893.8	novel	0.02	2	84	2	84	n	0.03	2	64	2	64	n	0.15	8	47	8	47	y	0.14	12	71	12	71	n	0.00345424175512036	16.9705627484772	up	ENSG00000105669.12	COPE	chr19	protein_coding	coatomer protein complex, subunit epsilon
novel_NIR_23236	chr19	18991149;18993771	18993638;18994366	-	18991149	18994366	cassetteExon	ENST00000337018.10	novel	0.39	15.0	23	30;0	23	n	0.37	17.0	29	34;0	29	n	0.49	20.5	21	27;14	21	y	0.50	34.5	34	69;0	34	n	0.0239815573416881	10.285912696499	up	ENSG00000064607.16	SUGP2	chr19	protein_coding	SURP and G patch domain containing 2
novel_NIR_23702	chr19	36325764	36330253	-	36322030	36330253	A3SS	ENST00000585356.5	novel	0.49	20	21	20	21	y	0.45	33	40	33	40	y	0.62	29	18	29	18	y	0.66	82	42	82	42	y	0.026582831666424	6.01040764008565	up	ENSG00000232677.6	LINC00665	chr19	lincRNA	long intergenic non-protein coding RNA 665
novel_NIR_23895	chr19	38733781	38734319	-	38733781;38734204	38734142;38734319	ES	ENST00000601953.5	novel	0.17	2	10.0	2	10;10	y	0.27	5	13.5	5	13;14	y	0.57	2	1.5	2	0;3	y	0.62	5	3.0	5	0;6	y	0.0445338427731891	6.70820393249937	up	ENSG00000182472.8	CAPN12	chr19	protein_coding	calpain 12
novel_NIR_24021	chr19	40714635	40715325	-	40714635	40716587	A5SS	ENST00000324464.7	novel	0.00	0	11	0	11	n	0.07	1	13	1	13	n	0.54	21	18	21	18	y	0.41	11	16	11	16	y	0.0483681052208021	5.96011206101165	up	ENSG00000123815.11	ADCK4	chr19	protein_coding	aarF domain containing kinase 4
novel_NIR_24537	chr19	49190773	49193447	+	49190773	49196440	A3SS	ENST00000252826.9	novel	0.57	12	9	12	9	n	0.53	26	23	26	23	n	0.32	16	34	16	34	n	0.28	5	13	5	13	y	0.0125593680832946	-8.83883476483186	down	ENSG00000130529.15	TRPM4	chr19	protein_coding	transient receptor potential cation channel, subfamily M, member 4
novel_NIR_24539	chr19	49190773;49193659	49193447;49196440	+	49190773	49196440	cassetteExon	ENST00000252826.9	novel	0.47	8.0	9	12;4	9	y	0.41	16.0	23	26;6	23	y	0.24	11.0	34	16;6	34	y	0.16	2.5	13	5;0	13	n	0.0471695089989844	-4.8	down	ENSG00000130529.15	TRPM4	chr19	protein_coding	transient receptor potential cation channel, subfamily M, member 4
novel_NIR_24544	chr19	49342590	49343270	-	49342590	49343231	A5SS	ENST00000598810.5	novel	0.24	25	80	25	80	y	0.23	32	106	32	106	y	0.05	6	108	6	108	n	0.06	9	147	9	147	n	0.00153964679458758	-25.4558441227157	down	ENSG00000074219.13	TEAD2	chr19	protein_coding	TEA domain family member 2
novel_NIR_24571	chr19	49512750	49513882	+	49512750;49513473	49513387;49513882	ES	ENST00000221466.9	novel	0.30	5	11.5	5	8;15	y	0.28	12	30.5	12	16;45	y	0.11	2	16.5	2	10;23	n	0.13	2	13.5	2	14;13	n	0.00684939567712379	-12.0208152801713	down	ENSG00000104870.12	FCGRT	chr19	protein_coding	Fc fragment of IgG, receptor, transporter, alpha
novel_NIR_25047	chr19	57819945	57839023	+	57819945	57856104	A3SS	ENST00000598031.1	novel	0.85	17	3	17	3	n	0.81	25	6	25	6	n	0.54	7	6	7	6	n	0.46	31	37	31	37	y	0.0388216862657951	-7.37902432574931	down	ENSG00000268750.6	CTD-2583A14.10	chr19	protein_coding	--
novel_NIR_25074	chr19	58210430	58211560	+	58210073	58211560	A5SS	ENST00000424679.6	novel	0.03	1	36	1	36	n	0.08	5	55	5	55	n	0.27	12	33	12	33	y	0.23	10	33	10	33	y	0.0289609417603267	6.09077671365563	up	ENSG00000171606.17	ZNF274	chr19	protein_coding	zinc finger protein 274
novel_NIR_25753	chr2	113197913	113199083	+	113197913;113198884	113198740;113199083	ES	ENST00000245796.10	novel	0.53	9	8.0	9	16;0	y	0.54	10	8.5	10	6;11	y	0.16	3	15.5	3	18;13	y	0.13	2	13.0	2	17;9	n	0.0135162610895001	-24.6657657493134	down	ENSG00000125637.15	PSD4	chr2	protein_coding	pleckstrin and Sec7 domain containing 4
novel_NIR_26196	chr2	152716126	152717230	-	152716126	152717356	A5SS	ENST00000410080.5	novel	0.29	69	169	69	169	y	0.31	106	231	106	231	y	0.21	62	227	62	227	y	0.23	98	320	98	320	y	0.0298574998546682	-5.65685424949237	down	ENSG00000196504.15	PRPF40A	chr2	protein_coding	PRP40 pre-mRNA processing factor 40 homolog A (S. cerevisiae)
novel_NIR_26418	chr2	174395989	174398275	+	174395817	174398275	A5SS	ENST00000272732.10	novel	0.18	6	27	6	27	y	0.19	4	17	4	17	y	0.00	0	45	0	45	n	0.03	1	39	1	39	n	0.0370749344771667	-10.7517440445725	down	ENSG00000144306.13	SCRN3	chr2	protein_coding	secernin 3
novel_NIR_26499	chr2	178469785	178478279	-	178469785;178477213	178477062;178478279	ES	ENST00000424785.6	novel	0.35	6	11.0	6	0;22	y	0.36	7	12.5	7	11;14	y	0.49	9	9.5	9	14;5	y	0.51	10	9.5	10	3;16	y	0.0170998969834478	12.9691942694988	up	ENSG00000079150.17	FKBP7	chr2	protein_coding	FK506 binding protein 7
novel_NIR_26624	chr2	189782602	189783879	-	189782602	189783014	A5SS&ES	ENST00000392349.8	novel	0.19	6	25	6	25	y	0.23	12	40	12	40	y	0.00	0	30	0	30	n	0.03	1	39	1	39	n	0.0198067948207775	-7.8	down	ENSG00000128699.13	ORMDL1	chr2	protein_coding	ORMDL sphingolipid biosynthesis regulator 1
novel_NIR_26844	chr2	201718210;201720128	201719986;201723043	-	201718210	201723043	cassetteExon	ENST00000264276.10	novel	0.00	0.0	41	0;0	41	n	0.05	1.5	28	0;3	28	n	0.27	4.5	12	8;1	12	n	0.35	6.0	11	8;4	11	y	0.0392359589716866	6.04198791603625	up	ENSG00000003393.14	ALS2	chr2	protein_coding	amyotrophic lateral sclerosis 2 (juvenile)
novel_NIR_27102	chr2	218711037	218737579	+	218711037;218727347	218727269;218737579	ES	ENST00000392102.5	novel	0.05	3	60.5	3	43;78	n	0.07	3	43.0	3	40;46	n	0.18	14	62.5	14	59;66	y	0.15	20	112.0	20	104;120	y	0.0384206740998103	5.8243520603649	up	ENSG00000135912.10	TTLL4	chr2	protein_coding	tubulin tyrosine ligase-like family member 4
novel_NIR_27132	chr2	219246085	219246718	+	219246085	219246657	A3SS	ENST00000409638.7	novel	0.21	12	44	12	44	y	0.19	11	46	11	46	y	0.00	0	61	0	61	n	0.03	2	65	2	65	n	0.0146339741659334	-10.2619536301667	down	ENSG00000115661.13	STK16	chr2	protein_coding	serine/threonine kinase 16
novel_NIR_27333	chr2	234981727	234995303	+	234952170	234995303	A5SS	ENST00000392011.6	novel	0.24	12	39	12	39	y	0.20	14	57	14	57	y	0.00	0	49	0	49	n	0.03	3	86	3	86	n	0.0180874251831255	-8.2	down	ENSG00000130147.15	SH3BP4	chr2	protein_coding	SH3-domain binding protein 4
novel_NIR_27549	chr2	241742574	241743639	+	241742574	241743622	A3SS	ENST00000321264.8	novel	0.27	20	54	20	54	y	0.29	22	53	22	53	y	0.34	32	62	32	62	y	0.36	34	61	34	61	y	0.0384760523591767	4.94974746830584	up	ENSG00000180902.16	D2HGDH	chr2	protein_coding	D-2-hydroxyglutarate dehydrogenase
novel_NIR_27556	chr2	241751388	241755045	+	241751388	241755849	A3SS	ENST00000321264.8	novel	0.24	4	13	4	13	y	0.28	5	13	5	13	y	0.03	1	33	1	33	n	0.00	0	8	0	8	n	0.0130684273786936	-9.79999999999999	down	ENSG00000180902.16	D2HGDH	chr2	protein_coding	D-2-hydroxyglutarate dehydrogenase
novel_NIR_27557	chr2	241751388	241755045	+	241754746	241755045	5pMXE	ENST00000610344.1	novel	0.19	4	17	4	17	y	0.16	5	27	5	27	y	0.02	1	49	1	49	n	0.00	0	39	0	39	n	0.0178144340750882	-9.15255323771628	down	ENSG00000180902.16	D2HGDH	chr2	protein_coding	D-2-hydroxyglutarate dehydrogenase
novel_NIR_27620	chr2	25248252	25249618	-	25248252	25249657	A5SS	ENST00000380746.8	novel	0.56	10	8	10	8	y	0.57	4	3	4	3	y	0.44	4	5	4	5	y	0.45	5	6	5	6	y	0.00345424175512034	-16.9705627484772	down	ENSG00000119772.16	DNMT3A	chr2	protein_coding	DNA (cytosine-5-)-methyltransferase 3 alpha
novel_NIR_27681	chr2	27312772	27322448	-	27312772;27313109	27312994;27322448	ES	ENST00000233545.6	novel	0.05	11	196.0	11	223;169	n	0.07	20	283.0	20	330;236	n	0.16	52	275.0	52	342;208	y	0.19	61	265.0	61	309;221	y	0.0329611447259705	6.37905225659013	up	ENSG00000115204.14	MPV17	chr2	protein_coding	MpV17 mitochondrial inner membrane protein
novel_NIR_27772	chr2	30148463	30156628	+	30148305	30156628	A5SS	ENST00000402003.7	novel	0.71	12	5	12	5	y	0.78	7	2	7	2	y	0.36	4	7	4	7	y	0.33	4	8	4	8	y	0.0290715126874837	-10.5045146287778	down	ENSG00000119801.12	YPEL5	chr2	protein_coding	yippee-like 5 (Drosophila)
novel_NIR_27774	chr2	30148463	30156628	+	30155910	30156628	A5SS&ES	ENST00000379520.7	novel	0.34	12	23	12	23	y	0.28	7	18	7	18	y	0.15	4	23	4	23	y	0.09	4	42	4	42	n	0.0464173348658583	-4.4783429475148	down	ENSG00000119801.12	YPEL5	chr2	protein_coding	yippee-like 5 (Drosophila)
novel_NIR_28518	chr2	74430518	74432467	-	74430518;74430677	74430616;74432467	ES	ENST00000305557.9	novel	0.19	11	45.5	11	49;42	y	0.23	15	49.0	15	66;32	y	0.00	0	24.5	0	22;27	n	0.04	2	43.5	2	46;41	n	0.021450215013251	-6.7175144212722	down	ENSG00000114993.15	RTKN	chr2	protein_coding	rhotekin
novel_NIR_28911	chr2	98832512	98838119	-	98832512;98832997	98832862;98838119	ES	ENST00000612523.4	novel	0.35	13	24.5	13	31;18	y	0.34	11	21.5	11	21;22	y	0.12	3	22.5	3	21;24	n	0.14	6	37.5	6	39;36	n	0.00960498455766382	-19.2301846064982	down	ENSG00000196872.10	KIAA1211L	chr2	protein_coding	KIAA1211-like
novel_NIR_29263	chr20	3348623	3374048	-	3348623;3359593	3359516;3374048	ES	ENST00000252032.9	novel	0.40	6	9.0	6	7;11	y	0.34	5	9.5	5	10;9	y	0.00	0	16.0	0	14;18	n	0.10	2	18.0	2	24;12	n	0.0481499020798526	-5.48795472456028	down	ENSG00000088854.12	C20orf194	chr20	protein_coding	chromosome 20 open reading frame 194
novel_NIR_29306	chr20	348063	349249	+	347142	349249	A5SS	ENST00000382291.7	novel	0.19	19	82	19	82	y	0.17	24	114	24	114	y	0.11	11	90	11	90	n	0.10	11	100	11	100	n	0.0445338427731891	-6.70820393249937	down	ENSG00000125841.12	NRSN2	chr20	protein_coding	neurensin 2
novel_NIR_29553	chr20	38421098;38422368	38422046;38426419	-	38421098;38426052	38425935;38426419	MXE	ENST00000417578.5	novel	0.53	12.0	10.5	0;24	17;4	n	0.59	29.5	20.5	3;56	16;25	y	0.31	8.5	19.0	0;17	16;22	n	0.25	13.5	40.0	0;27	31;49	n	0.0221975859225905	-6.59966329107445	down	ENSG00000196756.11	SNHG17	chr20	processed_transcript	small nucleolar RNA host gene 17
novel_NIR_29557	chr20	38421098;38422368	38422096;38426419	-	38421098;38426052	38425935;38426419	MXE	ENST00000417578.5	novel	0.53	12.0	10.5	0;24	17;4	n	0.59	29.0	20.5	2;56	16;25	y	0.32	9.0	19.0	1;17	16;22	n	0.25	13.5	40.0	0;27	31;49	n	0.0284667798076251	-5.96558759001305	down	ENSG00000196756.11	SNHG17	chr20	processed_transcript	small nucleolar RNA host gene 17
novel_NIR_29593	chr20	3989855	4015437	-	3964024	4015437	A3SS	ENST00000358395.10	novel	0.21	14	53	14	53	n	0.20	12	48	12	48	y	0.12	8	57	8	57	n	0.10	11	95	11	95	n	0.0316555633109467	-8.49705831449921	down	ENSG00000101236.16	RNF24	chr20	protein_coding	ring finger protein 24
novel_NIR_29603	chr20	41185201	41201286	-	41185201	41202283	A5SS	ENST00000544979.6	novel	0.11	1	8	1	8	n	0.05	1	18	1	18	n	0.54	7	6	7	6	y	0.67	8	4	8	4	y	0.0432588370713639	7.33351810558057	up	ENSG00000174306.21	ZHX3	chr20	protein_coding	zinc fingers and homeoboxes 3
novel_NIR_29867	chr20	49154071	49158437	-	49154071	49188116	A5SS	ENST00000347458.9	novel	0.33	10	20	10	20	y	0.26	12	35	12	35	y	0.06	1	17	1	17	n	0.00	0	31	0	31	n	0.0305143470839328	-5.74865713219439	down	ENSG00000124214.19	STAU1	chr20	protein_coding	staufen double-stranded RNA binding protein 1
novel_NIR_30209	chr20	63685872;63686391	63686004;63687638	+	63685872	63687638	cassetteExon	ENST00000370018.7	novel	0.05	4.0	69	8;0	69	n	0.09	8.5	81	17;0	81	n	0.19	9.5	41	16;3	41	y	0.23	14.0	48	28;0	48	n	0.0384760523591768	4.94974746830583	up	ENSG00000258366.7	RTEL1	chr20	protein_coding	regulator of telomere elongation helicase 1
novel_NIR_30875	chr21	44999656	45000064	-	44999656	45004444	A5SS	ENST00000615826.1	novel	0.17	20	98	20	98	y	0.16	20	103	20	103	n	0.28	25	65	25	65	y	0.26	35	100	35	100	y	0.0273751286447089	9.39148550549911	up	ENSG00000275874.1	LINC00162	chr21	lincRNA	long intergenic non-protein coding RNA 162
novel_NIR_30885	chr21	45134832	45137081	+	45134832	45144631	A3SS	ENST00000611195.1	novel	0.20	1	4	1	4	n	0.21	6	22	6	22	y	0.57	4	3	4	3	y	0.58	22	16	22	16	y	0.000365030127146497	52.3259018078045	up	ENSG00000197381.15	ADARB1	chr21	protein_coding	adenosine deaminase, RNA-specific, B1
novel_NIR_31452	chr22	24603335	24607954	+	24603321	24607954	A5SS	ENST00000400380.5	novel	0.04	3	71	3	71	n	0.08	12	136	12	136	n	0.26	31	90	31	90	y	0.27	31	84	31	84	y	0.0493021258782009	9.94396062648965	up	ENSG00000100031.18	GGT1	chr22	protein_coding	gamma-glutamyltransferase 1
novel_NIR_31461	chr22	24624226	24627410	+	24627278	24627410	5pMXE	ENST00000401885.5	novel	0.00	0	1	0	1	n	0.26	5	14	5	14	y	1.00	3	0	3	0	y	0.79	11	3	11	3	y	0.048300114855293	4.57788463735267	up	ENSG00000100031.18	GGT1	chr22	protein_coding	gamma-glutamyltransferase 1
novel_NIR_31498	chr22	26482240	26483745	-	26482240	26483674	A5SS	ENST00000398145.6	novel	0.04	2	49	2	49	n	0.05	3	61	3	61	n	0.24	15	47	15	47	y	0.25	15	44	15	44	y	0.00124766112215533	28.2842712474619	up	ENSG00000100099.20	HPS4	chr22	protein_coding	Hermansky-Pudlak syndrome 4
novel_NIR_31691	chr22	30823674	30870429	+	30741369	30870429	A5SS	ENST00000438716.3	novel	0.44	4	5	4	5	y	0.48	13	14	13	14	y	0.00	0	6	0	6	n	0.06	2	29	2	29	n	0.0112934207939704	-11.9260542188424	down	ENSG00000184792.15	OSBP2	chr22	protein_coding	oxysterol binding protein 2
novel_NIR_32147	chr22	43155748	43159210	+	43152220	43159210	A5SS	ENST00000396265.4	novel	0.00	0	38	0	38	n	0.05	2	40	2	40	n	0.31	14	31	14	31	y	0.29	7	17	7	17	y	0.032848322599988	10.2132435997378	up	ENSG00000100300.17	TSPO	chr22	protein_coding	translocator protein (18kDa)
novel_NIR_32285	chr22	49777813	49794034	-	49777813;49787494	49787390;49794034	ES	ENST00000216267.12	novel	0.16	5	25.5	5	45;6	y	0.14	8	49.0	8	56;42	n	0.38	18	29.5	18	45;14	y	0.35	29	54.5	29	69;40	y	0.0112934207939704	11.9260542188424	up	ENSG00000100425.18	BRD1	chr22	protein_coding	bromodomain containing 1
novel_NIR_32320	chr22	50246966	50247890	-	50246966;50247776	50247692;50247890	ES	ENST00000216271.9	novel	0.12	3	23.0	3	17;29	n	0.09	5	48.0	5	43;53	n	0.35	20	36.5	20	31;42	y	0.33	28	56.0	28	51;61	y	0.00968435256609651	13.0354546112929	up	ENSG00000100429.17	HDAC10	chr22	protein_coding	histone deacetylase 10
novel_NIR_32472	chr3	101372126;101441873	101441808;101458955	-	101372126;101399055	101398861;101458955	MXE	ENST00000314261.11	novel	0.35	10.0	18.5	6;14	35;2	y	0.43	6.5	8.5	8;5	13;4	y	0.03	0.5	15.0	0;1	25;5	n	0.09	1.5	16.0	0;3	22;10	n	0.0267840423127068	-6.6	down	ENSG00000138468.15	SENP7	chr3	protein_coding	SUMO1/sentrin specific peptidase 7
novel_NIR_32928	chr3	129279043	129279710	+	129279211	129279710	A5SS	ENST00000389735.7	novel	0.15	7	41	7	41	y	0.13	7	45	7	45	n	0.04	1	25	1	25	n	0.05	5	91	5	91	n	0.0316555633109466	-8.49705831449921	down	ENSG00000183624.13	HMCES	chr3	protein_coding	5-hydroxymethylcytosine (hmC) binding, ES cell-specific
novel_NIR_32973	chr3	129671264	129794324	-	129671264	129827803	A5SS	ENST00000393238.7	novel	0.07	4	51	4	51	n	0.09	5	52	5	52	n	0.27	12	32	12	32	y	0.25	27	81	27	81	y	0.0061162653263811	12.7279220613579	up	ENSG00000172765.16	TMCC1	chr3	protein_coding	transmembrane and coiled-coil domain family 1
novel_NIR_33031	chr3	132718117	132718994	-	132716909	132718994	A3SS	ENST00000337331.9	novel	0.14	3	19	3	19	n	0.13	6	41	6	41	n	0.20	11	45	11	45	y	0.22	16	56	16	56	y	0.044533842773189	6.70820393249937	up	ENSG00000113971.18	NPHP3	chr3	protein_coding	nephronophthisis 3 (adolescent)
novel_NIR_33174	chr3	140963227;140966427	140966348;140970927	+	140963227	140970927	cassetteExon	ENST00000446041.6	novel	0.32	68.5	145	127;10	145	y	0.35	92.0	172	172;12	172	y	0.43	90.5	120	162;19	120	y	0.45	157.0	194	298;16	194	y	0.0384206740998102	5.82435206036491	up	ENSG00000114120.11	SLC25A36	chr3	protein_coding	solute carrier family 25 (pyrimidine nucleotide carrier), member 36
novel_NIR_33466	chr3	15795306	15796396	-	15795306	15797971	A5SS	ENST00000624145.3	novel	0.81	21	5	21	5	y	0.78	25	7	25	7	y	0.64	16	9	16	9	y	0.67	46	23	46	23	y	0.0221975859225905	-6.59966329107444	down	ENSG00000206560.10	ANKRD28	chr3	protein_coding	ankyrin repeat domain 28
novel_NIR_33471	chr3	15795306	15797049	-	15795306	15859377	A5SS	ENST00000399451.6	novel	0.18	4	18	4	18	y	0.16	9	46	9	46	y	0.06	4	68	4	68	n	0.09	8	82	8	82	n	0.0454248383874776	-5.26965186413968	down	ENSG00000206560.10	ANKRD28	chr3	protein_coding	ankyrin repeat domain 28
novel_NIR_33589	chr3	17406526	17508474	-	17406526;17428519	17428450;17508474	ES	ENST00000253692.11	novel	0.09	13	124.0	13	99;149	n	0.07	8	103.5	8	101;106	n	0.15	11	61.0	11	61;61	y	0.16	7	36.0	7	31;41	y	0.044533842773189	6.70820393249937	up	ENSG00000131374.14	TBC1D5	chr3	protein_coding	TBC1 domain family, member 5
novel_NIR_33659	chr3	183635747	183643480	+	183636311	183643480	A5SS&ES	ENST00000454652.6	novel	0.27	3	8	3	8	y	0.14	3	19	3	19	n	0.54	13	11	13	11	y	0.64	29	16	29	16	y	0.0479682178312006	4.69477285854263	up	ENSG00000114796.15	KLHL24	chr3	protein_coding	kelch-like family member 24
novel_NIR_33955	chr3	196939432	196942370	-	196939432	196942426	A5SS	ENST00000321256.9	novel	0.20	74	292	74	292	y	0.19	86	377	86	377	y	0.15	65	360	65	360	y	0.16	105	540	105	540	y	0.0298574998546681	-5.65685424949238	down	ENSG00000114503.10	NCBP2	chr3	protein_coding	nuclear cap binding protein subunit 2, 20kDa
novel_NIR_34027	chr3	20184034	20185960	-	20184034	20186059	A5SS	ENST00000306698.6	novel	0.15	8	47	8	47	y	0.13	9	58	9	58	n	0.03	2	56	2	56	n	0.02	2	91	2	91	n	0.023981557341688	-10.285912696499	down	ENSG00000129810.14	SGOL1	chr3	protein_coding	shugoshin-like 1 (S. pombe)
novel_NIR_34184	chr3	39118153	39120997	+	39120020	39120997	A5SS&ES	ENST00000431162.6	novel	0.43	3	4	3	4	y	0.40	6	9	6	9	y	0.57	4	3	4	3	y	0.56	18	14	18	14	y	0.0431348368988658	9.48683298050515	up	ENSG00000168026.16	TTC21A	chr3	protein_coding	tetratricopeptide repeat domain 21A
novel_NIR_34292	chr3	44862116;44862360	44862358;44864197	+	44862116	44864197	cassetteExon	ENST00000302392.4	novel	0.12	3.0	23	6;0	23	n	0.13	5.5	37	11;0	37	n	0.24	10.5	33	19;2	33	y	0.23	12.0	41	21;3	41	y	0.00410679353229616	15.5563491861041	up	ENSG00000169964.5	TMEM42	chr3	protein_coding	transmembrane protein 42
novel_NIR_34371	chr3	47877523	47902950	-	47877523	47891024	5pMXE	ENST00000420772.6	novel	1.00	6	0	6	0	y	0.80	24	6	24	6	y	0.00	0	4	0	4	n	0.17	1	5	1	5	n	0.0265564544360593	-6.20980543973959	down	ENSG00000047849.21	MAP4	chr3	protein_coding	microtubule-associated protein 4
novel_NIR_34471	chr3	48643680	48644716	-	48644295	48644716	A3SS&ES	ENST00000164024.4	novel	0.00	0	74	0	74	n	0.01	1	95	1	95	n	0.23	28	94	28	94	y	0.25	37	110	37	110	y	0.00843015520931535	21.019038988498	up	ENSG00000008300.14	CELSR3	chr3	protein_coding	cadherin, EGF LAG seven-pass G-type receptor 3
novel_NIR_34548	chr3	49470433	49487254	+	49470433	49492823	A3SS	ENST00000541308.5	novel	0.92	12	1	12	1	n	1.00	16	0	16	0	n	0.43	3	4	3	4	y	0.44	7	9	7	9	y	0.0453078514803034	-13.0236471318669	down	ENSG00000173402.11	DAG1	chr3	protein_coding	dystroglycan 1 (dystrophin-associated glycoprotein 1)
novel_NIR_34920	chr3	57864857	57890041	+	57864857;57865292	57865242;57890041	ES	ENST00000383718.7	novel	0.86	59	10.0	59	11;9	y	0.81	48	11.5	48	15;8	y	0.53	14	12.5	14	18;7	y	0.61	55	34.5	55	32;37	y	0.0441442100418355	-5.61798876403371	down	ENSG00000163681.14	SLMAP	chr3	protein_coding	sarcolemma associated protein
novel_NIR_34957	chr3	65442849	65453258	-	65442849;65448057	65448022;65453258	ES	ENST00000330909.12	novel	0.15	7	39.5	7	40;39	y	0.12	5	35.0	5	38;32	n	0.35	17	32.0	17	47;17	y	0.34	17	33.0	17	39;27	y	0.0286961771282867	13.2815661727072	up	ENSG00000151276.23	MAGI1	chr3	protein_coding	membrane associated guanylate kinase, WW and PDZ domain containing 1
novel_NIR_35040	chr3	75426599	75430832	-	75426621	75430832	A3SS	ENST00000497543.5	novel	0.67	12	6	12	6	y	0.62	25	15	25	15	y	0.25	7	21	7	21	y	0.34	20	38	20	38	y	0.038102680594898	-6.79900103650085	down	ENSG00000244026.6	FAM86DP	chr3	transcribed_unprocessed_pseudogene	family with sequence similarity 86, member D, pseudogene
novel_NIR_35048	chr3	75675880	75678833	+	75675880	75675968	3pMXE	ENST00000492922.1	novel	0.13	3	20	3	20	n	0.16	5	27	5	27	y	0.00	0	34	0	34	n	0.03	1	39	1	39	n	0.0256088043053801	-6.12825877028341	down	ENSG00000242516.1	LINC00960	chr3	lincRNA	long intergenic non-protein coding RNA 960
novel_NIR_35112	chr3	93927407;93928797	93928702;93973674	-	93927407	93973674	cassetteExon	ENST00000394236.7	novel	0.23	7.0	23	8;6	23	y	0.20	6.5	26	5;8	26	y	0.03	1.0	35	2;0	35	n	0.08	7.5	81	14;1	81	n	0.0481499020798526	-5.48795472456028	down	ENSG00000184500.14	PROS1	chr3	protein_coding	protein S (alpha)
novel_NIR_35349	chr4	109526249	109527322	+	109526399	109527322	A5SS	ENST00000504968.6	novel	0.05	4	82	4	82	n	0.00	0	82	0	82	n	0.21	19	73	19	73	y	0.24	16	50	16	50	y	0.0337883228158526	6.85994340570035	up	ENSG00000138802.11	SEC24B	chr4	protein_coding	SEC24 family member B
novel_NIR_35530	chr4	129106647	129109473	+	129106647;129109358	129109307;129109473	ES	ENST00000281146.9	novel	0.27	15	40.5	15	43;38	y	0.24	10	32.5	10	27;38	y	0.05	4	84.0	4	82;86	n	0.00	0	41.0	0	33;49	n	0.0270090437433755	-7.8889349165554	down	ENSG00000151470.12	C4orf33	chr4	protein_coding	chromosome 4 open reading frame 33
novel_NIR_35755	chr4	158833628;158833890	158833801;158835405	+	158833628	158835405	cassetteExon	ENST00000264433.10	novel	0.52	11.0	10	15;7	10	y	0.49	38.0	40	44;32	40	y	0.20	7.5	30	11;4	30	y	0.26	16.5	48	13;20	48	y	0.033336925655144	-8.19891591749923	down	ENSG00000052795.12	FNIP2	chr4	protein_coding	folliculin interacting protein 2
novel_NIR_35761	chr4	159346998	159350185	+	159346998	159350137	A3SS	ENST00000264431.8	novel	0.15	8	45	8	45	y	0.12	4	28	4	28	n	0.02	1	42	1	42	n	0.00	0	73	0	73	n	0.0286201032007159	-6.93375245281536	down	ENSG00000109756.8	RAPGEF2	chr4	protein_coding	Rap guanine nucleotide exchange factor (GEF) 2
novel_NIR_35775	chr4	163127115;163129348	163128852;163137199	-	163127115;163133256	163133154;163137199	MXE	ENST00000422287.6	novel	0.04	1.0	27.0	0;2	0;54	n	0.00	0.0	40.5	0;0	0;81	n	0.14	4.5	28.0	0;9	0;56	n	0.17	6.5	32.0	2;11	0;64	y	0.0383285914427353	5.4	up	ENSG00000145414.8	NAF1	chr4	protein_coding	nuclear assembly factor 1 ribonucleoprotein
novel_NIR_36179	chr4	39273061;39273598	39273177;39274808	+	39273061	39274808	cassetteExon	ENST00000399820.7	novel	0.00	0.0	27	0;0	27	n	0.02	1.0	48	2;0	48	n	0.16	9.0	49	7;11	49	y	0.15	7.0	41	3;11	41	y	0.0170998969834477	12.9691942694988	up	ENSG00000157796.17	WDR19	chr4	protein_coding	WD repeat domain 19
novel_NIR_36340	chr4	52029863;52031961	52031875;52033431	-	52029863	52033431	cassetteExon	ENST00000381431.9	novel	0.21	9.0	33	12;6	33	y	0.25	13.5	40	5;22	40	y	0.08	3.5	40	4;3	40	n	0.05	2.5	46	0;5	46	n	0.0267840423127068	-6.6	down	ENSG00000163069.12	SGCB	chr4	protein_coding	sarcoglycan, beta (43kDa dystrophin-associated glycoprotein)
novel_NIR_36369	chr4	55971408	55980143	+	55971408;55974969	55974746;55980143	ES	ENST00000257287.4	novel	0.00	0	36.0	0	50;22	n	0.02	1	42.0	1	55;29	n	0.23	13	42.5	13	47;38	y	0.26	19	53.5	19	59;48	y	0.00968435256609648	13.0354546112929	up	ENSG00000174799.10	CEP135	chr4	protein_coding	centrosomal protein 135kDa
novel_NIR_36652	chr4	86689190	86701241	+	86689190;86693674	86693587;86701241	ES	ENST00000427191.6	novel	0.22	14	49.0	14	62;36	y	0.19	12	50.5	12	58;43	y	0.04	2	52.5	2	54;51	n	0.00	0	62.0	0	76;48	n	0.021788884368182	-7.4	down	ENSG00000163629.12	PTPN13	chr4	protein_coding	protein tyrosine phosphatase, non-receptor type 13 (APO-1/CD95 (Fas)-associated phosphatase)
novel_NIR_36842	chr5	108748993	108798124	+	108768238	108798124	A5SS&ES	ENST00000281092.8	novel	0.44	16	20	16	20	y	0.41	25	36	25	36	y	0.25	14	43	14	43	y	0.24	16	52	16	52	y	0.0345950500108111	-11.3841995766062	down	ENSG00000151422.12	FER	chr5	protein_coding	fer (fps/fes related) tyrosine kinase
novel_NIR_36967	chr5	128077093	128082735	-	128077093;128082194	128081973;128082735	ES	ENST00000508878.5	novel	0.38	4	6.5	4	7;6	y	0.40	3	4.5	3	4;5	y	0.59	8	5.5	8	0;11	y	0.57	25	18.5	25	14;23	y	0.00549454707859398	13.4350288425444	up	ENSG00000245937.7	LINC01184	chr5	lincRNA	long intergenic non-protein coding RNA 1184
novel_NIR_36968	chr5	128077093	128082735	-	128082191	128082735	A3SS&ES	ENST00000501652.5	novel	0.20	4	16	4	16	y	0.14	3	18	3	18	n	0.80	8	2	8	2	y	0.89	25	3	25	3	y	0.0104404236987832	12.4807544150677	up	ENSG00000245937.7	LINC01184	chr5	lincRNA	long intergenic non-protein coding RNA 1184
novel_NIR_37507	chr5	150383172	150383738	+	150383172	150387902	A3SS	ENST00000513346.5	novel	0.21	10	38	10	38	y	0.19	21	89	21	89	y	0.04	2	43	2	43	n	0.08	7	81	7	81	n	0.0491686156814022	-6.26099033699941	down	ENSG00000070814.17	TCOF1	chr5	protein_coding	Treacher Collins-Franceschetti syndrome 1
novel_NIR_37508	chr5	150383172	150387943	+	150383172	150387902	A3SS	ENST00000513346.5	novel	0.32	18	38	18	38	y	0.28	34	89	34	89	y	0.04	2	43	2	43	n	0.00	0	81	0	81	n	0.0100505063388335	-9.89949493661167	down	ENSG00000070814.17	TCOF1	chr5	protein_coding	Treacher Collins-Franceschetti syndrome 1
novel_NIR_37751	chr5	17373620	17375458	-	17369389	17375458	A3SS	ENST00000511182.1	novel	0.62	45	27	45	27	y	0.60	34	23	34	23	y	0.44	19	24	19	24	y	0.45	24	29	24	29	y	0.0141553154882791	-14.7580486514986	down	ENSG00000249199.1	CTD-2139B15.5	chr5	lincRNA	--
novel_NIR_38052	chr5	304221	311293	+	272772	311293	A5SS	ENST00000618970.4	novel	0.36	25	44	25	44	y	0.34	36	71	36	71	y	0.58	66	48	66	48	y	0.60	119	79	119	79	y	0.00345424175512037	16.9705627484771	up	ENSG00000249915.7	PDCD6	chr5	protein_coding	programmed cell death 6
novel_NIR_38068	chr5	32074181	32077462	+	32074643	32077462	A5SS	ENST00000438447.1	novel	0.07	2	25	2	25	n	0.03	1	39	1	39	n	0.20	7	28	7	28	y	0.16	8	43	8	43	y	0.0442209912780499	4.59619407771256	up	ENSG00000133401.15	PDZD2	chr5	protein_coding	PDZ domain containing 2
novel_NIR_38264	chr5	43446557;43476485	43476114;43483822	-	43446557;43479987	43479890;43483822	MXE	ENST00000510130.1	novel	0.63	6.0	3.5	12;0	0;7	n	0.67	5.0	2.5	4;6	0;5	y	0.17	2.0	9.5	0;4	4;15	n	0.12	3.0	22.0	6;0	0;44	n	0.00485774778042668	-15.7735499507492	down	ENSG00000151881.14	C5orf28	chr5	protein_coding	chromosome 5 open reading frame 28
novel_NIR_38319	chr5	5182305	5187725	+	5182305;5186251	5186052;5187725	ES	ENST00000511368.5	novel	0.00	0	3.5	0	0;7	n	0.13	1	6.5	1	4;9	n	0.67	2	1.0	2	1;1	y	0.52	7	6.5	7	0;13	y	0.0347820414062953	5.34020285171471	up	ENSG00000145536.15	ADAMTS16	chr5	protein_coding	ADAM metallopeptidase with thrombospondin type 1 motif, 16
novel_NIR_38389	chr5	56930499	56930664	-	56928861	56930664	A3SS	ENST00000381226.7	novel	0.26	5	14	5	14	y	0.32	18	38	18	38	y	0.03	1	32	1	32	n	0.07	3	42	3	42	n	0.0306713623076123	-6.65640235470275	down	ENSG00000155545.19	MIER3	chr5	protein_coding	mesoderm induction early response 1, family member 3
novel_NIR_38806	chr5	886767	887361	-	886707	887361	A3SS	ENST00000483173.5	novel	0.11	45	353	45	353	n	0.12	61	465	61	465	n	0.20	99	398	99	398	y	0.18	133	601	133	601	y	0.0445338427731892	6.70820393249937	up	ENSG00000028310.17	BRD9	chr5	protein_coding	bromodomain containing 9
novel_NIR_38851	chr5	93563463	93580467	-	93563463	93569890	5pMXE	ENST00000607797.5	novel	0.88	7	1	7	1	y	1.00	15	0	15	0	y	0.57	8	6	8	6	y	0.50	10	10	10	10	y	0.0453268265722114	-5.83050758106443	down	ENSG00000237187.8	NR2F1-AS1	chr5	antisense	NR2F1 antisense RNA 1
novel_NIR_39429	chr6	143444969	143450563	-	143438694	143450563	A3SS	ENST00000237283.8	novel	0.00	0	40	0	40	n	0.05	3	59	3	59	n	0.27	12	32	12	32	y	0.22	10	35	10	35	n	0.0248671442085402	6.22253967444162	up	ENSG00000189007.15	ADAT2	chr6	protein_coding	adenosine deaminase, tRNA-specific 2
novel_NIR_39576	chr6	158029026	158030408	+	158029026	158033455	A3SS	ENST00000355585.8	novel	0.24	26	83	26	83	y	0.23	28	92	28	92	y	0.34	39	75	39	75	y	0.36	58	104	58	104	y	0.023981557341688	10.2859126964991	up	ENSG00000078269.13	SYNJ2	chr6	protein_coding	synaptojanin 2
novel_NIR_39583	chr6	158489732;158493023	158492950;158493573	+	158489732	158493573	cassetteExon	ENST00000367097.7	novel	0.00	0.0	14	0;0	14	n	0.03	0.5	18	1;0	18	n	0.17	4.0	19	4;4	19	y	0.13	6.5	45	4;9	45	n	0.0383285914427353	5.4	up	ENSG00000130338.12	TULP4	chr6	protein_coding	tubby like protein 4
novel_NIR_39663	chr6	165416281;165418551	165418353;165418635	-	165416281	165418635	cassetteExon	ENST00000366882.5	novel	0.08	4.0	47	2;6	47	n	0.17	9.5	48	15;4	48	y	0.46	28.5	33	56;1	33	n	0.37	15.0	26	23;7	26	y	0.0449358631887629	4.55691036764664	up	ENSG00000112541.13	PDE10A	chr6	protein_coding	phosphodiesterase 10A
novel_NIR_39742	chr6	16739918	16761298	-	16754091	16761298	A3SS&ES	ENST00000244769.8	novel	0.65	17	9	17	9	y	0.53	8	7	8	7	y	0.12	2	14	2	14	n	0.22	12	42	12	42	y	0.035225354410952	-5.37754895718163	down	ENSG00000124788.17	ATXN1	chr6	protein_coding	ataxin 1
novel_NIR_39787	chr6	169689012;169689308	169689139;169701551	-	169689012	169701551	cassetteExon	ENST00000448612.5	novel	0.64	18.0	10	4;32	10	y	0.70	28.0	12	0;56	12	n	0.84	20.5	4	0;41	4	n	0.88	7.0	1	0;14	1	n	0.0454248383874773	5.26965186413968	up	ENSG00000184465.15	WDR27	chr6	protein_coding	WD repeat domain 27
novel_NIR_39849	chr6	21198104	21199091	+	21198104	21201110	A3SS	ENST00000274695.8	novel	0.12	8	57	8	57	n	0.15	12	67	12	67	y	0.00	0	65	0	65	n	0.03	2	56	2	56	n	0.0298574998546681	-5.65685424949238	down	ENSG00000145996.11	CDKAL1	chr6	protein_coding	CDK5 regulatory subunit associated protein 1-like 1
novel_NIR_39926	chr6	26459828;26462897	26462797;26463244	+	26459828	26463244	cassetteExon	ENST00000541522.5	novel	0.15	9.5	56	7;12	56	y	0.11	13.0	105	12;14	105	n	0.40	19.5	29	25;14	29	y	0.35	34.0	63	33;35	63	y	0.018978490932181	7.65251433254169	up	ENSG00000112763.15	BTN2A1	chr6	protein_coding	butyrophilin, subfamily 2, member A1
novel_NIR_40177	chr6	30707454	30708136	-	30707454	30707566	A5SS	ENST00000376406.7	novel	0.15	20	110	20	110	y	0.14	20	127	20	127	n	0.20	27	108	27	108	y	0.21	39	151	39	151	y	0.0136060761678562	8.48528137423859	up	ENSG00000137337.14	MDC1	chr6	protein_coding	mediator of DNA-damage checkpoint 1
novel_NIR_40493	chr6	36197419	36200297	+	36196970	36200297	A5SS	ENST00000357641.10	novel	0.00	0	7	0	7	n	0.05	2	35	2	35	n	0.33	6	12	6	12	y	0.36	14	25	14	25	y	0.0158449754529844	10.9759094491206	up	ENSG00000096070.19	BRPF3	chr6	protein_coding	bromodomain and PHD finger containing, 3
novel_NIR_40537	chr6	37642049	37643809	-	37638667	37643809	A3SS	ENST00000434837.7	novel	0.29	4	10	4	10	y	0.24	4	13	4	13	y	0.07	1	14	1	14	n	0.00	0	22	0	22	n	0.0410296471745581	-5.34739138221569	down	ENSG00000112139.14	MDGA1	chr6	protein_coding	MAM domain containing glycosylphosphatidylinositol anchor 1
novel_NIR_40874	chr6	70415376	70417280	+	70415376	70426439	A3SS	ENST00000418814.6	novel	0.27	3	8	3	8	y	0.35	9	17	9	17	y	0.04	1	25	1	25	n	0.00	0	26	0	26	n	0.0467558696013	-6.48459713474939	down	ENSG00000082269.16	FAM135A	chr6	protein_coding	family with sequence similarity 135, member A
novel_NIR_41131	chr7	100149033	100149499	+	100149053	100149499	A5SS	ENST00000468582.5	novel	0.05	3	55	3	55	n	0.02	1	40	1	40	n	0.14	10	62	10	62	n	0.17	14	70	14	70	y	0.0298574998546681	5.65685424949238	up	ENSG00000188186.10	LAMTOR4	chr7	protein_coding	late endosomal/lysosomal adaptor, MAPK and MTOR activator 4
novel_NIR_41146	chr7	100213133	100222597	-	100202603	100222597	A3SS	ENST00000454084.5	novel	0.87	26	4	26	4	n	0.94	67	4	67	4	n	0.52	11	10	11	10	y	0.45	5	6	5	6	n	0.0136060761678563	-8.48528137423857	down	ENSG00000239521.7	GATS	chr7	protein_coding	GATS, stromal antigen 3 opposite strand
novel_NIR_41287	chr7	102476270	102572443	-	102476270	102478811	5pMXE	ENST00000393794.4	novel	0.25	46	138	46	138	y	0.22	70	249	70	249	y	0.13	41	268	41	268	n	0.11	46	377	46	377	n	0.0329611447259705	-6.37905225659013	down	ENSG00000005075.15	POLR2J	chr7	protein_coding	polymerase (RNA) II (DNA directed) polypeptide J, 13.3kDa
novel_NIR_41328	chr7	102751801	102754598	+	102751801	102757854	A3SS	ENST00000413034.2	novel	0.19	5	21	5	21	n	0.18	6	28	6	28	y	0.07	2	28	2	28	n	0.05	3	54	3	54	n	0.021237530442155	-11.1803398874989	down	ENSG00000222011.8	FAM185A	chr7	protein_coding	family with sequence similarity 185, member A
novel_NIR_41500	chr7	116672577;116695799	116695750;116699071	+	116672577	116699071	cassetteExon	ENST00000397752.7	novel	0.15	49.5	290	43;56	290	y	0.16	79.0	410	61;97	410	y	0.11	40.5	325	26;55	325	n	0.10	78.0	688	78;78	688	n	0.0194193243090799	-7.07106781186547	down	ENSG00000105976.14	MET	chr7	protein_coding	MET proto-oncogene, receptor tyrosine kinase
novel_NIR_41625	chr7	129460372;129462730	129462650;129462966	+	129460372	129462966	cassetteExon	ENST00000249344.6	novel	0.04	3.0	72	0;6	72	n	0.06	8.5	134	5;12	134	n	0.15	19.0	106	16;22	106	y	0.14	21.5	129	18;25	129	n	0.0316555633109467	8.49705831449921	up	ENSG00000128578.9	STRIP2	chr7	protein_coding	striatin interacting protein 2
novel_NIR_41825	chr7	143285445	143286424	+	143285445;143286202	143285941;143286424	ES	ENST00000359333.7	novel	0.28	10	25.5	10	40;11	y	0.37	16	27.5	16	21;34	y	0.60	36	24.5	36	25;24	y	0.66	60	31.5	60	17;46	y	0.0405573818688657	5.6394519949565	up	ENSG00000178826.10	TMEM139	chr7	protein_coding	transmembrane protein 139
novel_NIR_41837	chr7	143621503	143623765	+	143621503	143702981	A3SS	ENST00000357344.8	novel	0.15	7	39	7	39	y	0.17	8	39	8	39	y	0.06	2	33	2	33	n	0.03	2	65	2	65	n	0.0329611447259705	-6.37905225659013	down	ENSG00000170379.19	TCAF2	chr7	protein_coding	TRPM8 channel-associated factor 2
novel_NIR_41969	chr7	149290038	149291689	+	149290038	149292211	A3SS	ENST00000426347.5	novel	0.40	4	6	4	6	y	0.50	19	19	19	19	y	0.11	2	17	2	17	n	0.19	8	34	8	34	y	0.046658362891714	-4.68521285665818	down	ENSG00000244560.6	RP4-800G7.2	chr7	transcribed_unprocessed_pseudogene	--
novel_NIR_42038	chr7	151028610;151033061	151032844;151033605	+	151028610;151031291	151031241;151033605	MXE	ENST00000297504.10	novel	0.30	4.0	9.5	7;1	15;4	n	0.48	7.5	8.0	3;12	13;3	y	0.88	11.5	1.5	10;13	3;0	y	1.00	14.5	0.0	20;9	0;0	y	0.0482062475564121	5.08475179873127	up	ENSG00000197150.12	ABCB8	chr7	protein_coding	ATP-binding cassette, sub-family B (MDR/TAP), member 8
novel_NIR_42299	chr7	23196766;23197247	23197173;23199458	+	23196766	23199458	cassetteExon	ENST00000258742.9	novel	0.28	26.0	66	38;14	66	y	0.25	37.5	113	46;29	113	y	0.13	13.0	84	19;7	84	n	0.15	28.0	163	34;22	163	y	0.028620103200716	-6.93375245281536	down	ENSG00000136243.16	NUPL2	chr7	protein_coding	nucleoporin like 2
novel_NIR_42430	chr7	30447148	30448298	-	30447050	30448298	A3SS	ENST00000222823.8	novel	0.80	8	2	8	2	y	0.78	21	6	21	6	y	0.32	6	13	6	13	y	0.39	11	17	11	17	y	0.0369521166541408	-11.9503690635359	down	ENSG00000106100.10	NOD1	chr7	protein_coding	nucleotide-binding oligomerization domain containing 1
novel_NIR_42567	chr7	36419467	36420169	+	36419479	36420169	A5SS	ENST00000265748.6	novel	0.15	227	1269	227	1269	y	0.14	184	1139	184	1139	n	0.11	149	1253	149	1253	n	0.10	153	1371	153	1371	n	0.029857499854668	-5.65685424949239	down	ENSG00000011426.10	ANLN	chr7	protein_coding	anillin, actin binding protein
novel_NIR_42666	chr7	44122195	44123511	-	44122282	44123511	A3SS	ENST00000452185.5	novel	0.00	0	38	0	38	n	0.02	1	41	1	41	n	0.32	13	28	13	28	y	0.28	12	31	12	31	y	0.0170998969834477	12.9691942694988	up	ENSG00000106628.10	POLD2	chr7	protein_coding	polymerase (DNA directed), delta 2, accessory subunit
novel_NIR_43186	chr7	73694050	73696406	+	73694050	73697466	A3SS	ENST00000423497.5	novel	0.00	0	17	0	17	n	0.06	2	34	2	34	n	0.30	6	14	6	14	y	0.25	8	24	8	24	n	0.0264529559972874	6.2738071167119	up	ENSG00000071462.11	WBSCR22	chr7	protein_coding	Williams Beuren syndrome chromosome region 22
novel_NIR_43772	chr8	102843747	102849987	-	102843747	102849999	A5SS	ENST00000347770.8	novel	0.10	12	106	12	106	n	0.08	14	152	14	152	n	0.24	29	92	29	92	y	0.22	47	167	47	167	y	0.0100505063388335	9.89949493661167	up	ENSG00000155096.13	AZIN1	chr8	protein_coding	antizyme inhibitor 1
novel_NIR_43939	chr8	125091958	125102014	+	125091958	125102051	A3SS	ENST00000520866.5	novel	0.21	16	59	16	59	y	0.22	20	72	20	72	y	0.34	28	55	28	55	y	0.33	44	89	44	89	y	0.00345424175512038	16.9705627484771	up	ENSG00000156831.7	NSMCE2	chr8	protein_coding	non-SMC element 2, MMS21 homolog (S. cerevisiae)
novel_NIR_44043	chr8	128095817	128096518	+	128070272	128096518	A5SS	ENST00000513868.6	novel	0.04	1	26	1	26	n	0.03	1	38	1	38	n	0.23	8	27	8	27	n	0.25	16	48	16	48	y	0.0102997145571452	18.3357574154983	up	ENSG00000249859.7	PVT1	chr8	lincRNA	Pvt1 oncogene (non-protein coding)
novel_NIR_44245	chr8	143369047	143375574	+	143369047	143375553	A3SS	ENST00000620174.1	novel	0.14	4	24	4	24	n	0.16	5	27	5	27	y	0.03	1	34	1	34	n	0.05	3	59	3	59	n	0.0161300899000925	-7.77817459305203	down	ENSG00000158106.12	RHPN1	chr8	protein_coding	rhophilin, Rho GTPase binding protein 1
novel_NIR_44300	chr8	143592942	143597348	-	143590738	143597348	A3SS	ENST00000442189.6	novel	0.32	6	13	6	13	y	0.24	7	22	7	22	y	0.00	0	29	0	29	n	0.07	2	27	2	27	n	0.0454555517388381	-4.60953225507963	down	ENSG00000104529.17	EEF1D	chr8	protein_coding	eukaryotic translation elongation factor 1 delta (guanine nucleotide exchange protein)
novel_NIR_45042	chr8	58411469;58413371	58413299;58416850	+	58411469	58416850	cassetteExon	ENST00000399598.6	novel	0.13	10.5	72	11;10	72	n	0.14	13.0	79	18;8	79	n	0.31	23.5	52	20;27	52	y	0.33	39.0	78	34;44	78	y	0.0119718569226319	16.5469030334984	up	ENSG00000215114.7	UBXN2B	chr8	protein_coding	UBX domain protein 2B
novel_NIR_45222	chr8	80003180	80030021	-	80003180	80030036	A5SS	ENST00000276585.8	novel	0.21	48	176	48	176	y	0.17	31	156	31	156	y	0.32	85	179	85	179	y	0.37	108	186	108	186	y	0.0439883747146488	4.84138661854679	up	ENSG00000147586.9	MRPS28	chr8	protein_coding	mitochondrial ribosomal protein S28
novel_NIR_45406	chr8	98042759	98044943	-	98042718	98044943	A3SS	ENST00000396070.6	novel	0.00	0	665	0	665	n	0.01	4	677	4	677	n	0.26	278	810	278	810	y	0.29	389	969	389	969	y	0.0211454639353624	17.0762993649093	up	ENSG00000156482.10	RPL30	chr8	protein_coding	ribosomal protein L30
novel_NIR_45806	chr9	122371272	122377928	+	122371272	122371613	A3SS&ES	ENST00000540753.5	novel	0.00	0	37	0	37	n	0.02	1	54	1	54	n	0.13	4	26	4	26	n	0.16	15	76	15	76	y	0.0251089720695307	7.48845264904059	up	ENSG00000095303.14	PTGS1	chr9	protein_coding	prostaglandin-endoperoxide synthase 1 (prostaglandin G/H synthase and cyclooxygenase)
novel_NIR_45849	chr9	124286490	124301936	+	124258361	124301936	A5SS	ENST00000545174.5	novel	0.00	0	34	0	34	n	0.03	1	30	1	30	n	0.17	4	20	4	20	y	0.18	8	37	8	37	y	0.0398972555664015	10.1192885125388	up	ENSG00000119408.16	NEK6	chr9	protein_coding	NIMA-related kinase 6
novel_NIR_45924	chr9	127345477	127353846	+	127345477;127349035	127348924;127353846	ES	ENST00000435213.6	novel	0.00	0	9.0	0	6;12	n	0.19	3	13.0	3	18;8	y	0.80	12	3.0	12	4;2	y	1.00	13	0.0	13	0;0	y	0.0282967831882653	5.83624544043503	up	ENSG00000136895.18	GARNL3	chr9	protein_coding	GTPase activating Rap/RanGAP domain-like 3
novel_NIR_46003	chr9	128180799	128190329	-	128185776	128190329	A3SS&ES	ENST00000372954.5	novel	0.00	0	31	0	31	n	0.04	2	55	2	55	n	0.31	27	59	27	59	y	0.29	32	80	32	80	y	0.0179995592784698	12.5219806739988	up	ENSG00000148337.19	CIZ1	chr9	protein_coding	CDKN1A interacting zinc finger protein 1
novel_NIR_46257	chr9	132879681	132883911	+	132879014	132883911	A5SS	ENST00000356311.9	novel	0.62	10	6	10	6	y	0.67	6	3	6	3	y	0.12	1	7	1	7	n	0.00	0	15	0	15	n	0.0369813509953945	-9	down	ENSG00000165698.15	C9orf9	chr9	protein_coding	chromosome 9 open reading frame 9
novel_NIR_47069	chr9	540667	593609	+	540667	676890	A3SS	ENST00000382303.5	novel	0.06	2	29	2	29	n	0.00	0	30	0	30	n	0.34	12	23	12	23	y	0.31	12	27	12	27	y	0.0301112003608073	8.79520071149917	up	ENSG00000107104.18	KANK1	chr9	protein_coding	KN motif and ankyrin repeat domains 1
novel_NIR_47122	chr9	65703014	65703627	+	65703014	65708902	A3SS	ENST00000382405.7	novel	0.17	13	64	13	64	y	0.19	12	52	12	52	y	0.01	1	92	1	92	n	0.00	0	119	0	119	n	0.0129870174761445	-15.6524758424985	down	ENSG00000147996.16	CBWD5	chr9	protein_coding	COBW domain containing 5
novel_NIR_47123	chr9	65703014	65703627	+	65703014	65720041	A3SS	ENST00000430059.6	novel	0.65	13	7	13	7	y	0.55	12	10	12	10	y	0.04	1	27	1	27	n	0.00	0	24	0	24	n	0.0306549544326484	-10.770329614269	down	ENSG00000147996.16	CBWD5	chr9	protein_coding	COBW domain containing 5
novel_NIR_47188	chr9	72149682	72158820	+	72149682	72195504	A3SS	ENST00000376986.5	novel	0.14	6	38	6	38	n	0.16	13	67	13	67	y	0.06	2	30	2	30	n	0.08	4	44	4	44	n	0.0298574998546681	-5.65685424949238	down	ENSG00000119125.16	GDA	chr9	protein_coding	guanine deaminase
novel_NIR_47248	chr9	83666394	83669185	-	83665145	83669185	A3SS	ENST00000257468.11	novel	0.72	64	25	64	25	y	0.68	98	47	98	47	y	0.00	0	40	0	40	n	0.01	1	71	1	71	n	0.0125408902221053	-33.7124518800503	down	ENSG00000135018.13	UBQLN1	chr9	protein_coding	ubiquilin 1
novel_NIR_47416	chr9	93107827	93110568	+	93107816	93110568	A5SS	ENST00000375464.6	novel	0.46	101	119	101	119	y	0.47	157	177	157	177	y	0.36	69	122	69	122	y	0.35	68	125	68	125	y	0.00410679353229614	-15.5563491861041	down	ENSG00000165233.17	C9orf89	chr9	protein_coding	chromosome 9 open reading frame 89
novel_NIR_47424	chr9	93450599	93452740	-	93450599	93451088	5pMXE	ENST00000423591.5	novel	0.01	1	83	1	83	n	0.00	0	104	0	104	n	0.16	30	153	30	153	y	0.15	30	164	30	164	y	0.00221484214339104	21.2132034355964	up	ENSG00000188938.15	FAM120AOS	chr9	protein_coding	family with sequence similarity 120A opposite strand
novel_NIR_47464	chr9	95005616	95019450	+	95005616	95060694	A3SS	ENST00000297979.9	novel	0.06	4	66	4	66	n	0.04	4	86	4	86	n	0.15	12	70	12	70	y	0.18	17	76	17	76	y	0.0329611447259705	6.37905225659013	up	ENSG00000148120.14	C9orf3	chr9	protein_coding	chromosome 9 open reading frame 3
novel_NIR_47776	chrX	108409972	108437942	-	108310828	108437942	A3SS	ENST00000334504.11	novel	0.14	3	19	3	19	n	0.17	2	10	2	10	y	0.04	1	23	1	23	n	0.00	0	11	0	11	n	0.0383285914427353	-5.4	down	ENSG00000197565.15	COL4A6	chrX	protein_coding	collagen, type IV, alpha 6
novel_NIR_47798	chrX	109683418	109696144	-	109683666	109696144	A3SS	ENST00000469796.6	novel	1.00	4	0	4	0	y	0.82	9	2	9	2	y	0.00	0	4	0	4	n	0.06	1	15	1	15	n	0.0443218675983084	-9.27601446982724	down	ENSG00000068366.19	ACSL4	chrX	protein_coding	acyl-CoA synthetase long-chain family member 4
novel_NIR_48333	chrX	154371361;154373393	154373135;154374506	-	154371361	154374506	cassetteExon	ENST00000422373.5	novel	0.16	7.5	38	5;10	38	y	0.14	20.0	118	21;19	118	n	0.02	3.5	149	1;6	149	n	0.01	1.0	143	2;0	143	n	0.0189814450578699	-12.0747670784989	down	ENSG00000196924.14	FLNA	chrX	protein_coding	filamin A, alpha
novel_NIR_48354	chrX	154458428	154460429	+	154458428	154460157	A3SS	ENST00000369682.4	novel	0.00	0	15	0	15	n	0.07	2	27	2	27	n	0.36	13	23	13	23	y	0.33	14	28	14	28	y	0.0409110219672834	8.1409988373028	up	ENSG00000130827.6	PLXNA3	chrX	protein_coding	plexin A3
novel_NIR_48651	chrX	38318987	38320498	-	38318987	38321027	A5SS	ENST00000318842.11	novel	0.00	0	36	0	36	n	0.02	1	56	1	56	n	0.17	3	15	3	15	y	0.14	5	30	5	30	n	0.02222678799251	8.04315284526582	up	ENSG00000156313.12	RPGR	chrX	protein_coding	retinitis pigmentosa GTPase regulator
novel_NIR_48717	chrX	46463308;46472143	46472025;46472750	+	46463308	46472750	cassetteExon	ENST00000344302.8	novel	0.07	1.0	14	0;2	14	n	0.00	0.0	12	0;0	12	n	0.32	6.5	14	4;9	14	y	0.29	7.0	17	0;14	17	n	0.0491860749022504	7.09054737442502	up	ENSG00000147121.15	KRBOX4	chrX	protein_coding	KRAB box domain containing 4
novel_NIR_48837	chrX	50042462;50054633	50054440;50069879	+	50042462	50069879	cassetteExon	ENST00000376088.7	novel	0.47	7.0	8	5;9	8	y	0.49	17.0	18	17;17	18	y	0.02	0.5	20	0;1	20	n	0.00	0.0	15	0;0	15	n	0.000904159316879252	-33.2340187157677	down	ENSG00000171365.15	CLCN5	chrX	protein_coding	chloride channel, voltage-sensitive 5
novel_NIR_48929	chrX	55753514	55755068	+	55753514	55755841	A3SS	ENST00000374941.8	novel	0.68	13	6	13	6	n	0.79	15	4	15	4	y	0.33	16	33	16	33	n	0.24	21	67	21	67	n	0.0264068736835583	-6.33237790257263	down	ENSG00000083750.12	RRAGB	chrX	protein_coding	Ras-related GTP binding B
novel_NIR_48930	chrX	55753514;55755206	55755068;55755841	+	55753514	55755841	cassetteExon	ENST00000374941.8	novel	0.64	10.5	6	13;8	6	y	0.65	7.5	4	15;0	4	n	0.22	9.5	33	16;3	33	y	0.15	12.0	67	21;3	67	y	0.0443453686043271	-13.0107647738325	down	ENSG00000083750.12	RRAGB	chrX	protein_coding	Ras-related GTP binding B
novel_NIR_48991	chrX	68047163	68052540	-	68047163;68048457	68048416;68052540	ES	ENST00000355520.5	novel	0.37	8	13.5	8	15;12	y	0.43	12	16.0	12	15;17	y	0.07	3	41.0	3	43;39	n	0.10	6	53.5	6	59;48	n	0.0273751286447089	-9.39148550549912	down	ENSG00000079482.12	OPHN1	chrX	protein_coding	oligophrenin 1
