# Supplementary material for: Tristetraprolin specifically regulates the expression and alternative splicing of immune response genes in HeLa cells
Source: BMC Immunol. 2019 May 2;20:13. doi: 10.1186/s12865-019-0292-1 (PMC6498542; doi:10.1186/s12865-019-0292-1)
Supplement: Supplementary file 8 — ZFP36_vs_Ctrl_IR_RAS_p0.05_known. (TXT 4 kb) [file 12865_2019_292_MOESM8_ESM.txt]

known_IR_158	chr10	102230424	102230478	-	IntronR	ENST00000539804.1	known	2.10	3.00	1.43	y	2.01	2.15	1.07	n	0.98	2.00	2.04	n	1.09	3.53	3.23	y	0.00561684498690051	-14.3533899124979	down	ENSG00000107859.9	PITX3	chr10	protein_coding	paired-like homeodomain 3
known_IR_381	chr12	51269316	51269537	-	IntronR	ENST00000603838.5	known	1.13	10.96	9.71	y	1.06	14.04	13.27	y	0.67	8.19	12.20	y	0.77	13.71	17.73	y	0.0330245124924726	-6.14423940389281	down	ENSG00000170545.16	SMAGP	chr12	protein_coding	small cell adhesion glycoprotein
known_IR_419	chr13	102868168	102868171	+	IntronR	ENST00000610537.4	known	1.11	70.00	63.19	n	1.06	88.00	83.31	y	0.91	108.50	119.11	y	0.85	103.00	121.10	y	0.0368256493652325	-5.24951207724873	down	ENSG00000134899.17	ERCC5	chr13	protein_coding	excision repair cross-complementation group 5
known_IR_459	chr14	24240155	24240263	-	IntronR	ENST00000267415.11	known	1.15	26.51	23.12	y	1.11	39.84	35.84	y	0.76	37.09	48.82	y	0.80	43.55	54.49	y	0.00646732734359579	-12.3743686707646	down	ENSG00000092330.15	TINF2	chr14	protein_coding	TERF1 (TRF1)-interacting nuclear factor 2
known_IR_503	chr15	40276105	40277116	+	IntronR	ENST00000542403.3	known	0.59	3.72	6.32	y	0.94	4.28	4.56	y	2.43	7.97	3.28	y	2.14	8.40	3.92	y	0.0235828317827211	6.68818727186546	up	ENSG00000137843.11	PAK6	chr15	protein_coding	p21 protein (Cdc42/Rac)-activated kinase 6
known_IR_504	chr15	40471639	40471715	+	IntronR	ENST00000559991.1	known	0.83	30.87	37.29	y	0.81	47.84	59.28	y	1.12	54.41	48.54	y	1.06	71.56	67.76	y	0.0489843503593948	8.53814968245462	up	ENSG00000169105.7	CHST14	chr15	protein_coding	carbohydrate (N-acetylgalactosamine 4-0) sulfotransferase 14
known_IR_508	chr15	40979257	40979492	-	IntronR	ENST00000401393.7	known	0.50	30.97	61.60	y	0.53	38.83	73.78	y	0.72	43.14	59.76	y	0.78	80.24	103.51	y	0.0418330523401073	7.00634632949933	up	ENSG00000128908.15	INO80	chr15	protein_coding	INO80 complex subunit
known_IR_517	chr15	51909359	51909591	+	IntronR	ENST00000544199.5	known	1.68	273.75	163.21	y	1.70	314.65	185.02	y	1.60	246.54	153.64	y	1.62	322.88	199.34	y	0.0298574998546683	-5.65685424949236	down	ENSG00000138594.12	TMOD3	chr15	protein_coding	tropomodulin 3 (ubiquitous)
known_IR_562	chr16	1771410	1771489	-	IntronR	ENST00000219302.7	known	0.59	36.58	61.97	y	0.68	49.81	72.86	n	1.07	92.94	86.73	y	1.12	89.15	79.71	y	0.0250478291410353	8.93582993368683	up	ENSG00000103024.7	NME3	chr16	protein_coding	NME/NM23 nucleoside diphosphate kinase 3
known_IR_584	chr16	23672197	23672852	+	IntronR	ENST00000566996.2	known	1.02	14.27	13.98	y	1.12	16.87	15.01	y	1.50	20.23	13.48	y	1.39	20.70	14.87	y	0.0378046478651543	5.04504595497234	up	ENSG00000260482.3	CTD-2196E14.9	chr16	3prime_overlapping_ncrna	--
known_IR_660	chr16	88430649	88430734	+	IntronR	ENST00000437464.1	known	1.44	9.89	6.87	y	1.15	11.14	9.70	y	0.26	1.99	7.66	y	0.48	6.68	13.84	y	0.0422052258603438	-5.08234086610149	down	ENSG00000225614.2	ZNF469	chr16	protein_coding	zinc finger protein 469
known_IR_704	chr17	39031604	39031806	+	IntronR	ENST00000579258.6	known	0.00	0.00	0.09	n	0.28	0.25	0.90	n	1.46	1.34	0.92	y	1.66	4.64	2.79	y	0.0191515517627939	8.25358235081117	up	ENSG00000214553.9	LRRC37A11P	chr17	transcribed_unprocessed_pseudogene	leucine rich repeat containing 37, member A11, pseudogene
known_IR_912	chr19	45472706	45472848	+	IntronR	ENST00000615753.4	known	0.76	119.36	156.10	y	0.71	113.50	160.16	y	0.88	220.39	251.22	y	0.94	104.60	110.83	y	0.0491612872772438	4.48129079765136	up	ENSG00000125740.13	FOSB	chr19	protein_coding	FBJ murine osteosarcoma viral oncogene homolog B
known_IR_1149	chr22	37180867	37182152	-	IntronR	ENST00000397110.6	known	1.34	86.77	64.52	y	1.39	111.87	80.34	y	1.54	119.47	77.43	y	1.60	127.20	79.70	y	0.0368256493652325	5.24951207724874	up	ENSG00000133466.13	C1QTNF6	chr22	protein_coding	C1q and tumor necrosis factor related protein 6
known_IR_1518	chr7	75501476	75501552	+	IntronR	ENST00000624640.1	known	1.61	1.61	1.00	n	1.65	3.95	2.39	y	0.22	0.59	2.71	n	0.00	0.00	1.29	n	0.0398940999606631	-13.5952933031987	down	ENSG00000170092.14	SPDYE5	chr7	protein_coding	speedy/RINGO cell cycle regulator family member E5
known_IR_1562	chr8	23289925	23290052	+	IntronR	ENST00000625275.2	known	1.04	59.89	57.48	y	1.07	71.32	66.92	y	0.81	62.47	76.73	y	0.79	101.37	128.37	y	0.00840800687350358	-14.1448550037433	down	ENSG00000104679.10	R3HCC1	chr8	protein_coding	R3H domain and coiled-coil containing 1
known_IR_1598	chr9	132888437	132889957	+	IntronR	ENST00000350499.6	known	0.62	4.83	7.72	y	0.84	5.51	6.53	y	1.58	6.56	4.15	y	1.83	11.36	6.19	y	0.0290028402686997	5.85556543199749	up	ENSG00000165698.15	C9orf9	chr9	protein_coding	chromosome 9 open reading frame 9
