# Supplementary material for: Tristetraprolin specifically regulates the expression and alternative splicing of immune response genes in HeLa cells
Source: BMC Immunol. 2019 May 2;20:13. doi: 10.1186/s12865-019-0292-1 (PMC6498542; doi:10.1186/s12865-019-0292-1)
Supplement: Supplementary file 9 — Immune_response_gene_FPKM. (XLSX 71 kb) [file 12865_2019_292_MOESM9_ESM.xlsx]

## Sheet: ZFP36_paper_immune_response_gen
SYMBOL	Ctrl_1st	Ctrl_2nd	ZFP36_1st	ZFP36_2nd	GFP-EV_rep_1	GFP-EV_rep_2	GFP-EV_rep_3	GFP-TTP_rep_1	GFP-TTP_rep_2	GFP-TTP_rep_3
TRAF3	5.03	5.69	5.17	5.41	9.2	6.39	10.44	9.41	6.97	10.78
CAPZA2	20.26	18.37	18.78	18.24	160.22	137.41	150.28	146.05	131.68	124.4
POLR1D	6.44	6.19	7.18	6.88	104.1	121.13	110.95	118.14	130.33	127.63
MID2	3.05	3.31	3.69	3.73	0.34	0.21	0.35	0.02	0.04	0.01
MAPK14	20.05	21.86	19.59	19.55	45.43	41.72	40.88	44.33	39.35	37.02
LCN2	0.75	0.77	0.56	0.39	0.27	0.42	0.99	0.46	0.94	0.76
HLA-H	0.56	0.67	0.88	1.37
MAPK10	0.02	0.01	0	0.01
MAPK11	4.56	4.91	4.95	4.43	3.55	6.57	3.81	4.04	5.6	4.09
HBEGF	3.82	5.42	6.35	5.82	2.36	2.5	2.91	3.94	5.02	3.76
UBE2D2	17.82	18.35	15.83	18.61
ZC3HAV1	9.6	9.99	10.4	13	19.94	18.23	25.15	20.14	18.01	19.82
TBK1	17.29	16.35	16.93	19.57	31.36	32.17	42.44	25.24	24.08	36.49
TLR1	0.27	0.22	0.22	0.18	0.93	0.37	0.52	0.52	0.24	0.33
TRIM62	2.49	2.88	2.57	2.13	0.05	0.04	0.07	0.02	0.03	0.06
FOXO4	7.8	7.29	8.33	7.01	5.75	6.52	5.54	7.33	7.47	7.45
MUL1	7.75	8.8	9.48	12.27	7.45	9.2	11.08	8.62	9.45	10.71
2018-03-01	0.15	0.06	0.11	0.07	0.45	0.25	0.11	0.16	0.2	0.04
VEGFA	40.31	41.93	43.87	35.45	2.82	2.87	5.92	1.97	2.78	3.09
THBS1	15.03	17.15	16.25	25.81	0.02	0.02	0	0.01	0	0
IFNB1	0	0	0	0.04	0.3	0.3	7.19	0.5	0.2	4.19
FAS	5	5.26	5.61	4.64	7.31	8.2	28.24	7.82	10.11	31.44
CARD9	0.1	0.37	0.16	0.23	22.37	26.5	21.78	22.87	27.44	24.14
FRS2	4.88	4.17	4.53	4.38	5.51	1.91	5.01	3.74	1.55	2.95
CD81	30.5	32.78	33.25	34.47	151.7	187.32	105.95	144.82	188.37	90.04
MAP2K1	20.47	21.2	19.44	19.97	59	66.59	63.68	64.68	72.79	66.86
SPON2	5.22	6.2	5.76	4.51	0.01	0.03	0.03	0.02	0.01	0.01
FCGR2A	0.08	0.28	0.31	0.15
ELK1	19.67	20.33	19.54	23.13	3.91	2.74	2.8	2.85	2.45	2.17
SAC3D1	8.69	8.99	8.34	7.28	18.06	25.15	21.1	23.74	31.24	27.61
HSP90B1	303.54	282.36	274.6	249.59	349.27	299.35	260.19	336.58	294.12	329.05
ADCY5	0.03	0.02	0.01	0.02	0.01	0.02	0.01	0.01	0.01	0.01
MAP2K2	75.46	80.84	82.76	81.3	41.79	50.27	31.45	36.81	44.21	27.8
CD276	25.94	27.75	25.16	24.67	7.67	4.39	5.36	9.6	6.13	6.77
TMEM173	5	5.77	5.72	6.76	9.94	9.35	6.66	10.04	9.89	7.23
CEBPG	10.65	11.1	11.47	9.92	6.91	6.15	7.26	7.33	6.38	8.32
PRKAR2B	0	0	0.01	0.03	9.45	9.07	10.69	10.23	13.18	11.5
MSRB1	12.61	11.65	14.2	12.44	55.71	58.76	47.46	47.9	60.84	38.82
ZEB1	8.35	7.68	8.01	8.73	0.55	0.37	0.52	0.23	0.11	0.18
LRRFIP1	24.61	22.89	21.06	20.93	33.83	30.79	37.8	36.18	33.48	39.3
ADCY9	10.75	9.96	8.4	9.89	2.74	2.27	2.24	1.71	1.85	1.52
ITGB1	275.26	275.94	269.85	260.51	101.21	91.21	110.77	104	99.49	122.22
BCAP31	68.14	69.12	72.34	67.67	100.84	113.69	86.52	105.99	115.08	91.61
CD3D	0.25	0	0	0.2	0.07	0.12	0.24	0.1	0.07	0.11
EGFR	84.25	84.78	73.16	82.14	0.01	0.01	0.02	0.03	0.01	0.02
ACTR3	37.19	36.9	34.64	37.48	146.1	106.54	138.04	128.45	108.77	133.85
MYH2	0	0.01	0.01	0.01	0.01	0.01	0	0	0	0
FGF7	0.01	0.01	0.01	0.02	0	0	0.01	0	0.01	0
GPR183	0.06	0.1	0.14	0	13.53	11.44	3.86	10.8	10.2	3.33
ELANE	0.26	0.17	0.24	0.07	0.03	0.03	0.02	0.05	0	0
PROCR	29.1	29.17	28.17	26.95	14.7	31.45	19.86	18.3	37.73	19.26
CYSLTR2	0.03	0.01	0.01	0	0.03	0	0	0	0	0
CXADR	5.71	5.71	5.29	5.25	0.02	0	0	0	0	0
WNT5A	7.75	8.43	6.39	6.36	0.02	0.02	0.01	0.01	0.03	0.01
NCKAP1	8.76	8.05	7.41	7.45	0.18	0.13	0.18	0.2	0.17	0.22
DHX58	0.01	0.06	0.14	0.11	1.69	1.58	4.38	0.68	0.67	1.05
CD209	0.03	0	0.02	0.03
CDKN1B	17.62	16.79	16.98	17.02	3.67	3.6	3.13	3.56	3.32	2.89
TP53	22.55	21.65	23.35	21.03
PDCD1	0	0.03	0	0	0	0.02	0.01	0	0	0.04
TRAF6	3.93	3.45	3.19	3.17	6.86	3.75	6.67	6.55	4.2	6.02
OAS3	17.9	17.59	16.07	16.93	4.5	2.84	7.44	1.79	0.96	1.55
PML	2.79	3.19	3.65	3.95	4.21	2.58	2.24	3.84	2.5	2.07
MAPK8	5.05	5.94	5.69	6.46	3.34	2.72	3.26	3.41	2.72	3.66
ADCY3	10.12	10.33	8.69	10.22	0.17	0.19	0.11	0.11	0.12	0.03
RIPK1	4.77	3.87	4.3	4.92	16.83	14.53	14.85	17.36	14.11	16.6
CD80	0	0	0	0.02	7.01	7.78	7.1	7.49	7.54	7.95
SRC	8.29	9.09	8.59	7.86	5.62	7.56	16.67	11.11	12.52	21.87
IKBKE	3.44	3.5	3.45	4.54	9.1	8.5	11.55	9.91	7.41	12.8
RSAD2	0	0.02	0.32	0.24	2.05	1.21	15.77	0.53	0.35	3.23
SH2D1B	0.99	1.53	1.04	2.03
IL13	0.02	0	0	0
LAT2	0.73	0.66	1.02	1.08	178.2	270.28	195.72	182.83	254.04	167.08
LIF	9.4	11.76	11.15	9.86	0.29	0.21	0.29	0.39	0.48	0.14
TGFBR3	5.71	5.22	4.61	5.05	0.01	0.02	0.02	0.02	0	0
NOD2	0.16	0.1	0.07	0.04	1.21	1.15	9.2	1	0.99	6.77
PDCD1LG2	0	0	0.02	0.01	0.09	0.04	0.01	0.05	0.06	0.03
TCF12	9.28	9.18	9.28	9.58	18.7	13.13	11.7	19.81	14.17	12.95
TNFSF18	0	0	0.09	0	0.23	0.28	0.2	0.24	0.26	0.21
MRE11A	12.9	10.42	12.25	10.6	13.18	13.2	10.81	14.3	13.62	13.42
EBI3	5.03	5.89	6.17	5.48	6.23	3.87	5.68	2.04	1.32	2.13
CD19	0.29	0.63	0.4	0.24	0	0	0	0	0.02	0
UBB	189.81	214.32	193.16	210.36	52.47	63	51.87	51.28	59.19	52.53
CFD	9.46	11.03	10.58	10.9	0	0.03	0	0	0	0
ART1	0.27	0.23	0.32	0.08
ABI1	13.14	13.04	11.66	14.11	49.39	44.37	48.28	44.96	42.9	42.59
NLRP10	0	0	0.07	0.01	3.48	3.01	2.91	3.37	2.98	2.47
LST1	0.11	0	0	0.01	46.29	29.02	46.88	31.63	17.43	23.29
XRCC6	86.7	84.18	88.37	94.88	25.78	29.31	21.86	28.8	30.31	29.8
CSF2	0.31	0.47	0.37	0.29	0.37	1.24	1.68	0.47	2.64	0.7
KIT	0	0.02	0.03	0	0	0.02	0	0.01	0	0
SECTM1	2.09	1.99	2.05	1.58
NCF1	0	0.03	0	0.01	109.75	118.31	120.36	90.77	109.48	96.22
YES1	22.49	19.82	19.16	16.96	0.01	0.03	0.02	0	0	0
CIITA	0.02	0.06	0.03	0.06	0.01	0.02	0.02	0	0	0.03
SPNS2	0.12	0.46	0.42	0.33	0.05	0.05	0.09	0.03	0.05	0.02
PDGFRB	4.66	4.16	3.44	2.82	0.03	0.02	0.01	0.04	0.01	0.03
MASP2	0.04	0	0.01	0.04	0.01	0.06	0.01	0.04	0.05	0
BIRC3	12.88	12.09	12	13.35	10.29	8.79	22.54	8.26	8.49	17.55
IL7R	5.17	5.75	6.04	9.09	8.45	6.8	14.14	6.46	3.45	9.41
POLR1C	15.4	14	16.67	21.95	61.28	78.44	67.4	66.51	79.83	77.2
CXCR5	0.02	0	0	0	0.01	0.02	0.02	0.03	0	0.02
SEMA7A	3.31	3.37	3.75	3.47	0	0.01	0.01	0	0.01	0
CCR7	0.01	0.04	0.03	0
IL1B	0	0	0.04	0.02	33.51	28.61	83.18	44.75	60.06	69.29
CCR4	0.05	0.01	0.02	0.01	0.04	0.08	0.04	0.09	0.04	0.05
IL7	0.01	0	0	0	0.03	0.01	0.01	0.02	0	0.02
MAP2K3	18.43	22.96	20.6	27.33	43.25	32.52	47.55	46.72	32.27	42.75
BPIFB1	0	0.02	0	0	0	0	0	0	0.01	0
FCGR2C	0.05	0	0.01	0
POLR2K	17.39	14.17	14.07	14.86	77.13	90.36	87.95	66.67	88.64	92.19
RNF125	1.2	1.5	1.41	1.03	0	0.02	0	0.03	0	0
IL23A	0.08	0.12	0.19	0.5	3.27	3.52	3.35	2.19	4.08	0.89
LAT	0	0	0.01	0.01	2.55	7.2	3.38	4.7	8.39	3.99
SAMHD1	3.32	3.48	3.42	4.19	27.76	20.36	24.37	24.42	18.29	22.51
CCL26	0.27	0.27	0.95	1.04
IL4R	14.88	17.13	17.26	18.14
LGALS3	48.34	51.66	54.22	55.6	636.37	924.59	858.07	706.06	953.16	755.45
NRG4	7.82	8.28	6.48	6.71	0.05	0.07	0.09	0.09	0.01	0.13
FAU	96.66	100.97	107.37	114.04	398.51	457.5	395.66	408.75	490.93	449.25
EDA	0.1	0.08	0.15	0.12	0	0	0.01	0	0	0
GPR65	0	0	0	0.03	11.95	8.42	9.01	10.27	6.94	10.58
CD40LG	0.03	0	0	0
RAET1G	0.04	0.04	0.23	0.14
PAK2	34.78	36.28	28.29	33.28	31.3	16.87	19.13	24.54	14.75	16.07
CRK	18.74	19.06	14.96	17.81	29.21	30.57	37.15	32.57	33.24	39.14
RBPJ	11.68	10.72	11.36	10.82	28.76	22.04	32.48	30.67	23.13	31.76
CD86	0	0	0.02	0	8.09	9.21	9.35	7.65	7.98	7.64
RAET1E	4.08	3.84	3.24	3.58	4.69	5.13	3.96	3.38	3.67	2.96
C5AR1	0.31	0.62	0.55	0.49	45.4	15.29	40.08	30.01	13.54	28.02
CR2	0.01	0.01	0	0	0.04	0.04	0.03	0.01	0.02	0.02
GBP2	0.61	0.4	0.96	0.89	0.83	0.94	5.97	0.52	0.56	2.77
ARPC4	36.79	42.16	40.3	44.02	216.41	227.18	203.89	200.22	202.52	188.1
TRAF2	24.09	28.94	29.38	32.03	10.09	11.09	14.34	9.92	9.19	15.02
BRK1	35.46	33.04	45.02	39.95	138.23	157.85	147.15	116.93	138.41	121.89
IFITM3	121.65	130.15	123.07	110.14	110.25	130.05	114.51	126.3	155.88	98.11
OAS1	8.59	9.24	8.84	9.34
IL37	0	0	0.05	0.13
C1RL	7.97	7.51	8.69	6.75	0.8	0.89	0.89	0.67	0.62	0.58
TNFSF11	0.01	0	0	0.01	0	0	0.01	0	0	0
IL1R2	0.03	0.06	0.05	0.2	0.05	0	0.11	0.03	0.02	0.03
TXK	0.05	0.06	0.04	0.07	0.31	0.42	0.61	0.53	0.54	0.76
CTSB	26.11	26.66	27.5	28.34	581.11	542.3	465.19	489.53	520.42	389.01
ARHGEF2	21.4	23.29	21.67	24.67	20.83	16.98	15.08	17.25	15.19	12.31
PHLPP2	1.95	1.85	2.13	2.16	1.21	0.51	0.69	0.97	0.57	0.73
UBE2D1	8.57	8.56	9.33	8.58	4.56	2.24	3.63	3.25	2.12	2.7
ADAM8	0.43	0.59	0.55	0.73	74.39	102.17	45.91	81.76	127.73	44.43
CSF3	0	0.01	0.04	0.05	0.09	0.05	1.88	0.18	0.29	2.03
CAPZA1	79.08	71.55	75.4	73.96	34.23	25.44	29.79	25.89	23.17	22.43
SARM1	0.53	0.49	0.48	0.72	0.06	0.07	0.08	0.19	0.06	0.07
DDX3X	106.63	99.99	89.39	92.1	142.69	119.73	168.79	141.83	123.8	191.72
TINAGL1	13.33	16.47	15.37	16.25	0	0	0	0.02	0.02	0.02
EXO1	22.84	20.79	22.01	20.8	7.3	6.68	5.64	9.45	8.19	8.74
BPIFB3	0	0.01	0	0
ENDOU	0.07	0.13	0.04	0.1	0	0	0	0	0.01	0
MLST8	16.84	18.91	19.37	17.25	4.78	5.13	4.54	4.3	4.28	4.07
TGFB1	49.01	52.76	48.24	52.3	15.55	7.85	14.21	14.81	8.06	11.73
DDOST	48.47	50.37	46.45	45.86	75.49	91.11	75.91	80.53	90.36	78.7
CD160	0.07	0.01	0.01	0	0.02	0.05	0	0.03	0.01	0
CD36	0.02	0.01	0.03	0.04	3.86	2.38	2.97	5.59	3.8	5.78
TNFRSF14	3.39	3.67	4.27	5.1	0.68	0.16	0.72	0.04	0.02	0.11
ARHGDIB	0.12	0.38	0.27	0.21	209.99	202.16	246.29	174.29	148.57	209.31
RNF135	2.73	2.65	2.65	2.87	5.25	5.92	5.75	5.24	5.55	4.51
POLR2L	17.67	22.2	21.28	20.88	11.39	12.71	11.64	12.81	14.09	12.76
EREG	0.1	0.19	0.23	0.25	0.01	0.02	0	0	0	0
CD24	11.32	11.15	9.4	9.66
FGF2	10.07	9.83	9.12	9.39	0.05	0.04	0.01	0.24	0.04	0.01
NEDD4	5.92	5.16	5.36	5.68	1.73	1.36	1.22	31.07	25.45	19.08
TRIM28	68.85	76.3	70.28	85.02	78.48	81.11	70.46	94.74	94.77	91.01
TRIM5	4.59	5.14	5	4.41	0.47	0.44	0.33	0.35	0.33	0.39
NLRP6	0	0.02	0.05	0	0	0.01	0.01	0.01	0	0
C4BPB	91.8	91.9	102	103.52
TNFSF13B	0.04	0.02	0.01	0.03	6.13	5.66	9.13	9.11	8.09	14.7
LIMK1	10.77	12.84	10.17	10.13	8.03	6.69	5.58	6.72	5.48	5.55
LTF	0	0	0	0.01	0	0.01	0	0.03	0.01	0.02
MICB	21.19	23.21	18.68	19.37
SFTPD	0	0	0.07	0	0.02	0	0	0	0	0
TNFSF13	0.91	1.54	1.44	1.77	0.21	0.29	0.11	0.2	0.21	0.24
MARCO	0	0	0	0.02	5.93	3.49	4.41	3.7	2.6	4.98
PSEN1	3.84	3.72	4.2	4.36	20.97	17.85	16.12	19.94	15.71	14.97
PTK2	11.97	11.7	11.56	11.86	20.22	17.16	20.29	22.99	18.95	23.63
RIPK2	6.09	5.53	5.41	6.22	11.29	10.43	25.69	11.71	11.54	19.57
SBSPON	0	0.01	0.04	0	0.01	0	0.02	0	0.01	0
PRKACB	3.54	2.75	2.56	2.26	44.04	37.22	35.17	31.32	28.21	24.46
SSC5D	0.27	0.33	0.21	0.27	0.9	0.28	0.52	1.19	0.54	0.66
CCL28	2	1.83	1.47	1.49	0.07	0.03	0.06	0.04	0.05	0.06
PIK3CD	4.17	4.09	4.7	3.91	18.53	16.5	14.1	15.43	13.74	12.38
IL32	90.87	107.35	111.61	104.78
POLR3K	15.36	18.53	15.23	15.11	33.14	37.1	32.73	31.05	36.58	32.82
CD3G	0	0.02	0.01	0
POLR3GL	6.49	5.87	6.14	4.99	14.02	16.11	13.49	10.81	14.23	13.91
KLRC2	0	0	0	0.1	0	0.01	0.01	0	0.02	0
FKBP1A	54.55	54.79	51.35	49.71	65.89	39.45	61.17	55.77	38.58	54.15
CYLD	5.42	5.44	4.82	5.53	9.03	7.07	8.7	7.68	6.51	7.43
POU2F2	0.04	0.07	0.11	0.09	0.61	0.11	0.34	0.54	0.13	0.24
RPS6KA1	18.62	19.65	18.97	17.99	39.19	37.44	35.45	37.22	35.77	31.82
ITPR3	78.12	83.12	77.21	73.01	15.08	13.39	9.82	16.33	15.67	8.33
MASP1	0.03	0.05	0.04	0.05	0.02	0	0.02	0.02	0	0
TNFSF10	0.03	0	0.01	0.05	0.06	0.04	0.05	0.03	0.03	0.01
GAB1	1.48	1.3	1.08	0.99	0.32	0.2	0.24	0.1	0.1	0.11
AGO2	14.53	16.27	13.76	15.41	12.93	4.97	10.73	12.87	5.45	8.63
MAPKAPK3	13.93	16.08	15.99	17.45	21.31	22.47	21.56	22.93	23.6	23.79
AKT1S1	6.84	7.73	7.22	9.42	14.18	18.89	14.27	15.04	19.21	14.01
FGF5	0.04	0.01	0.01	0.01	0	0.01	0	0.02	0.03	0.02
DOCK2	0.34	0.36	0.38	0.33	23.67	18.13	21.69	23.31	18.58	19.94
ACKR4	0.01	0.1	0	0	0	0	0.01	0	0	0
CD3E	0.02	0.03	0	0
RICTOR	48.54	44.53	43.88	41.16	7.2	4.44	5.67	6.36	4.28	5.27
RAG1	0.05	0.04	0.09	0.06
PCBP2	31.81	29.64	31.08	31.33	72.07	28.51	45.36	60.21	34.06	45.12
IL6ST	36.46	32.9	36.25	38.71	6.9	4.31	4.52	6.51	4.11	4.76
C1R	3.21	3.63	4.39	6.05
TRIM35	5.02	5.54	4.6	6.33	33.27	38.66	33.08	32.51	37.04	27.31
NFIL3	15.59	14.95	15.8	13.76	10.74	10.19	9.79	9.25	9.33	8.81
IRAK4	4.13	4.32	4.07	3.68	9.39	7.74	8.3	8.19	7.51	7.62
SRPK2	18.77	18.33	16.17	17.09	13.01	10.25	10.33	11.47	9.01	9.54
IRF8	0	0	0.01	0	24.38	23.81	19.06	21.97	23.34	14.27
FCER1G	0.03	0.09	0	0	230.72	210.52	137.22	186.52	207.73	106.89
APOBEC3A	1.09	1.13	1.34	0.81
FUT7	0.1	0.03	0.09	0.09	2.13	2.7	1.4	1.69	1.81	0.73
WIPF2	10.15	10.55	10.23	9.38	2.17	0.83	1.3	1.84	0.59	1.22
TANK	6.71	5.5	5.28	4	23.93	22.97	45.11	22.92	21.59	42.9
BCL2	0.35	0.34	0.36	0.21	2.83	2.08	2.94	3.48	2.49	2.73
WAS	0.06	0.03	0.05	0.17	37.04	36.67	28.68	33.98	34.12	26.64
ADARB1	20.96	21.19	22.04	21.87	1.45	1.01	1.31	1.4	1.35	1.76
IL1RL1	0	0	0.01	0.03	5.34	3.97	4.48	5.27	3.69	4.02
TEC	0.92	1.12	1.44	1.09	35.27	34.68	31.73	35.05	35.25	30.67
FCER2	0	0	0.05	0
ENPP1	2.37	2.51	2.22	2.13	0	0.01	0.01	0	0	0
LTB4R	2.56	2.77	2.83	2.65
NOD1	3.04	3.44	3.31	3.07	0.1	0.09	0.14	0.13	0.08	0.19
IFI16	3.28	2.89	2.63	3.2
NCK1	15.02	12.17	12.26	10.54	7.56	7.44	9.67	9.06	8.76	11.03
APLN	1.85	1.95	1.97	1.68	0.05	0.11	0.07	0.05	0.07	0.08
IK	43.9	46.2	46.51	48.99	72.69	101.7	86.58	76.77	98.11	92.72
BAD	14.1	14.99	15.98	20.5	17.42	25.83	18.06	18.11	24.97	18.9
SIN3A	11.18	11.35	10.99	12.57	12.94	6.19	7.34	12.95	7.26	9.23
ADAR	50.02	49.72	46.57	58.89	5.53	4.06	6.04	4.25	2.71	3.38
FGF18	0.19	0.01	0	0.04	0.02	0	0	0.11	0	0.04
APOA1	0	0.06	0	0.12	0	0	0.04	0	0	0
MAP3K1	8.23	8.31	7.65	7.73	11.8	6.69	4.92	9.15	5.77	4.57
IRF7	11.72	14.34	14.68	12.84	0.5	0.47	1.41	0.14	0.09	0.28
CD70	0.22	0.23	0.55	0.3
FER	5.16	4.85	4.77	4.91	7.58	6.73	7.97	7.12	6.16	7.32
UBE2V1	45.86	40.69	41.03	43.22	36.93	35.84	36.31	37.29	35.5	34.49
COL4A3BP	5.4	5.62	5.5	5.08	12.36	9.67	11.09	12.22	10.16	11.85
PRKDC	135.7	132.02	109.5	119.76	2.66	1.19	1.66	2.64	1.42	1.54
CD8A	0.06	0.03	0	0.04	0.03	0	0.02	0.04	0.01	0
MYD88	3.35	4.48	3.67	3.65	30.66	26.65	38.25	33.87	28.92	41.03
CD14	0.11	0.1	0.18	0.12	305.82	392.43	418.64	357.33	453.38	405.07
FGF22	0	0.02	0.1	0.04	0	0	0	0.09	0	0
NRG1	0.67	0.65	0.62	0.84
SRPK1	34.99	34.45	33.36	33.47	27.28	23.46	23.27	29.17	25.64	25.86
IRAK2	3.84	4.06	3.56	2.72	9.14	8.96	21.09	9.09	10.9	19.8
TGFB2	2.29	1.93	1.43	2.25	0	0.02	0.02	0.02	0	0
PRKCQ	0	0	0.01	0	0.01	0.01	0	0	0	0
CYFIP2	0.81	0.91	0.78	0.86	6.07	3.15	4.9	5.5	3.11	3.47
APOBEC3D	0.02	0.05	0.03	0.03
CASP1	0.37	0.19	0.15	0.15	46.27	42.3	46.94	40.84	37.75	48.28
PIK3C3	3.04	2.85	2.8	2.75	13.87	15.49	11.92	14.49	16.42	14.3
IFNLR1	0.57	0.54	0.63	0.51	0.01	0	0	0.02	0.01	0
DHX36	12.38	10.75	9.89	11.61	19.37	16.63	16.71	15.51	14.59	16.23
TNRC6A	9.01	9.45	8.85	11.39	7.15	5.16	6.28	8.08	5.24	7.38
CDKN1A	62.8	72.49	81.36	61.18	86.53	73.71	111.85	76.46	72.19	78.11
CD200R1	0.09	0.07	0.03	0.01	13.31	14.61	7.12	13.7	16.34	7.11
SLA2	0	0	0	0.02	0.02	0.04	0.04	0.03	0.04	0.01
MIF	35.82	43.41	46.85	46.29	482.54	496.32	454.45	400.65	476.79	412.36
IL12RB1	0	0	0.01	0	0.18	0.16	0.13	0.07	0.18	0.16
CD4	0.03	0.09	0	0.01	0.05	0.04	0.03	0.05	0.06	0.04
POLR3C	8.25	9.29	9.42	13.92	10.72	11.05	13.47	10.05	8.78	13.76
VAV3	1.56	1	1.15	0.89	14.14	10.24	11.92	12.34	9.63	12.26
WASF2	81.18	83.47	70.61	64.48	18	6.78	11.78	15.34	6.01	8.46
MYO10	80.29	81.8	64.02	68.77	13.54	9.96	15.95	15.53	9.63	14.04
ZAP70	0.02	0.03	0.04	0.01	0.01	0.01	0.02	0	0.01	0
IL1R1	0.54	0.49	1.01	0.68	0.15	0.1	0.15	0.07	0.07	0.06
TAB2	15.04	14.62	13.75	13.66	21.85	11.99	15.61	16.67	11.02	13.01
OLFM4	0	0.01	0	0	0	0.02	0	0	0	0.01
ITGAL	0.02	0.04	0.03	0.03	0.33	0.19	0.47	0.23	0.08	0.15
FOXO3	6.14	6.98	6.55	6.43	17.12	12.93	9.42	14.33	12.12	8.73
MOV10	15.31	16.4	17.49	17.91	2.48	1.83	1.72	2.04	2	1.35
MADCAM1	0.03	0.05	0.09	0.02	0	0.02	0.03	0	0	0.02
KLRD1	0.02	0.01	0.02	0.01	0.87	0.4	0.26	0.56	0.51	0.51
HLA-C	35.32	39.07	46.06	40.06
NFATC3	7	6.28	7.06	7.79	10.47	3.08	5.62	8.88	3.08	4.79
TRIM32	10.33	9.13	9.92	10.44	7.82	6.91	6.77	8.99	8.33	8.1
OPRK1	0	0	0	0.01	0	0	0	0.01	0.01	0.02
IL18BP	3.16	3.12	4.02	3.46	0.11	0.07	0.07	0.21	0.04	0.08
EXOSC9	14.37	14.19	13.41	13.71	52.9	59.87	59.48	46.84	53.82	60.45
BST1	0.21	0.02	0.16	0.12	8.24	10.1	7.84	4.27	5.18	3.6
PRKRA	6.45	5.72	7.1	5.28	23.21	24.15	19.06	19.15	24.26	17.81
PRKACA	20.6	20.63	18.34	20.46	26.09	17.83	19.29	23.45	18.21	18.32
RPS6KA2	0	0	0.01	0	12.6	12.95	16.48	18.75	16.32	18.56
SUGT1	2.69	2.4	2.58	2.81	38.41	44.6	40.26	36.69	42.93	46.71
MTOR	18.61	18.39	16.01	17.63	6.47	4.86	4.75	7.11	5.07	4.59
AIM2	0	0.01	0.06	0	20.23	22.94	22.05	21.36	21.92	24.86
GSK3B	25.37	25	22.04	23.12	9.32	4.2	7.03	7.29	3.83	5.48
ALOX15	0	0	0.01	0	0.26	0.51	0.14	0.35	0.15	0.2
CCL25	0	0	0.11	0	4.38	5.33	3.85	4.48	5.93	5.02
CEACAM8	0.01	0	0	0.07
CD164	36.35	36.77	35.8	35.15	32.8	17.64	19.16	33.35	17.89	19.63
MR1	2.01	1.68	1.6	1.61	5.3	5.6	3.71	4.11	5.33	3.69
APOBEC3B	5.74	5.7	6.44	6.37
GBP6	0	0	0	0.02	0.01	0.01	0.06	0.01	0.01	0.02
PIK3CA	4.47	4.16	4.19	3.81	15.31	13.42	13.81	12.53	11.66	10.39
CTSW	0.1	0	0.03	0	0	0.03	0	0	0.04	0
STAT6	27.21	30.32	30.38	30.68	39.38	41.32	33.28	32.7	33.47	24.41
NFKB1	9.27	10.05	8.47	9.59	30.09	26.82	37.98	24.35	22.39	33.88
C1S	8.58	8.89	9.74	10.16
S100A9	0	0.07	0	0	0	0.06	0	0.08	0	0
PPP2R5D	19.68	20.71	19.42	21.8	26.21	26.21	18.84	27.8	25.92	21.19
TRIM26	15.1	19.18	19.78	30.1	8.52	9.27	10.87	8.48	7.18	9.57
ZFP36	16.53	15.5	694.05	1389.71	29.96	20.16	9.09	29.02	20.1	10.48
ICAM4	0.04	0	0.08	0.04	0.22	0.21	0.28	0.37	0.38	0.23
NOTCH2	25.86	26.63	21.59	26.39	9.91	5.99	9.23	9.03	5.79	9.26
MAP3K7	7.02	6.56	6.22	5.85	29.71	23.79	27.67	28.73	25.57	27.44
IRS1	5.29	5.81	4.73	5.4	0	0	0	0	0.01	0
B2M	145.69	119.43	136.99	113.74	768.65	844.76	790.29	536.18	627.53	470.48
GRB2	28.94	28.92	25.18	27.4	26.96	20.31	35.11	25.9	22.83	31.99
SUSD2	0.48	0.41	0.45	0.62	0.01	0	0.01	0.01	0.01	0.01
POLR3F	3.32	3.31	3.55	3.4	9.95	9.31	10.12	10.67	9.23	11.27
FGR	0.03	0.01	0.04	0.01	0.08	0.05	0.11	0.32	0.15	0.05
NLRC5	3.95	3.49	3.71	4.08	1.71	1.84	1.54	1.3	1.08	1.17
ENPP2	0.04	0	0	0	0.01	0.02	0	0.01	0.01	0
DMBT1	0.17	0.14	0.25	0.21	0	0	0.01	0	0	0
CLEC7A	0.38	0.18	0.17	0.28	2.66	2.3	2.4	3.52	3.62	2.68
IL6R	3.07	3.25	2.79	3.59
PTPN6	2.34	2.91	3.25	2.06	84.52	84.51	86.24	79.41	75.14	80.7
CLNK	0.01	0	0	0.01	0.01	0	0	0	0	0
ARPC5	13.33	13.53	11.75	12.09	372.77	341.3	414.38	342.82	331.59	357.55
ATG9A	27.72	28.69	29.2	26.26	3.7	2.67	2.94	3.8	2.71	2.49
IL36G	0	0	0	0.01
BAIAP2	5.38	5.71	7.04	8.53	9.03	10.54	9.06	11.32	13.64	9.95
AXL	29.2	34.06	33.29	36.71	0	0.01	0	0.02	0.03	0
CALM1	28.2	29.44	29.22	28.23	208.11	224.84	233.79	219.16	237.36	237.65
TAPBP	56.61	56.11	59.55	50.24	24.22	24.04	33.9	22.11	20.17	22.41
IGSF6	0	0	0	0.03	54.75	47.24	124.33	54.36	51.11	125.97
XBP1	27.06	28.43	28.8	28.78	44.37	47.59	41.77	40.81	41.51	30.74
S100A7	0	0	0	0.2
CXCL11	0.01	0.05	0.47	0.35	0.12	0.08	0.52	0.04	0.12	0.17
ADCY1	0.01	0	0	0.01	0.01	0	0.01	0.01	0	0
KLRK1	0	0	0.01	0	0.02	0.06	0.03	0.02	0.02	0.01
SAMSN1	0.09	0	0	0.02	20.82	21.56	27.93	19.94	21.47	25.28
SIRPB1	0.01	0	0.02	0.01
ITGAM	0.14	0.13	0.28	0.24	40.8	30.28	25.5	38.24	34.77	25.82
NOTCH1	12.25	14.34	11.97	13.95	1.87	1.02	0.95	1.61	0.97	0.86
CR1	0	0	0	0.01
PLA2G6	2.21	2.71	2.56	2.41	3.88	3.61	3.8	5.56	3.81	3.8
PTAFR	0.38	0.23	0.34	0.16	16.91	14.58	28.37	15.85	13.97	23.9
MEF2A	29.13	26.28	22.62	19.56	28.66	17.22	24.53	24.07	17.22	20.15
HLA-DRB1	0	0	0.02	0.05
FYB	0.06	0.03	0.01	0.01	25.16	9.22	21.63	13.65	6.72	13.16
FCAR	0.05	0.08	0.02	0.05
TFEB	2.02	2.13	2.24	2.31	3.31	3.36	2.18	3.21	3	2.15
RASGRP1	0.01	0.01	0.03	0.21	0.02	0	0.01	0.02	0.01	0.01
PPP3CB	8.05	8.36	7.59	8.43	13.86	7.28	12.96	12.24	7.07	11.58
CNIH1	8.21	8.28	8.45	7.26	73.79	71.03	62.81	72.61	72.21	61.89
PTPN11	45.49	43.6	34.19	39.58	34.71	28.08	40.83	35.75	27.08	39.95
IL18	26.22	24.54	27.67	27.78	5.71	5.94	6.09	5.29	7.35	4.5
BCL3	20.19	26.71	22.6	21.44	2.35	2.38	5.15	2.36	2.54	4.34
IL12A	0.79	0.41	0.57	0.68
LCK	0.02	0.32	0.13	0.12	0.55	0.57	0.5	0.96	0.99	1.22
MB21D1	3.98	3.82	3.8	3.65	6.9	5.51	8.07	8.19	6.13	8.76
SAA1	0.67	0.45	0.41	0.27	0	0	0	0	0.04	0
ITPR2	6.03	5.46	4.9	5.32	15.14	12.51	12.84	17.03	12.54	12.14
HIST1H2BJ	23.63	20.34	29.9	15.88	188.16	170.89	184.98	209.58	175.69	249.45
IGHM	0	0.01	0.01	0.05	2.78	1.42	1.78	0.35	0.56	0.75
DTX4	1.88	1.84	1.66	1.82	10.37	7.22	11.95	18.69	12.24	19.21
PRKAR2A	16.66	16.54	13.16	13.79	30.01	16.6	23.7	33.41	18.2	24.42
PIK3CB	10.17	9.06	7.39	8.52	13.57	8.16	20.43	15.88	9.89	18.02
HIST1H2BC	19.09	16.16	19.01	6.28	93.44	126.91	79.88	104.61	128.64	97.87
TRIM22	0.11	0.06	0.52	0.64
MYO1C	38.39	39.71	38.32	42.56	19.22	19.03	17.65	20.8	18.51	16.67
AIRE	0.01	0.09	0	0.01
APP	184.54	186.24	163.41	160.17	82.46	80.37	76.17	85.56	84.23	81.6
CFL1	265.08	273.18	279.93	281.36	518.04	541.32	528.7	551.8	610.99	562.99
GRAP2	0	0.01	0	0	0	0	0.01	0.01	0	0
GPER1	5.29	5.56	5.68	5.79	0.02	0.04	0.02	0.03	0.04	0.01
POLR3H	4.86	5.9	5.5	6.75	42.26	49.58	43.91	50.64	55.04	56.04
DUSP7	9.21	11.64	9.11	11.54	15.76	10.65	8.12	12.59	9.9	6.84
HFE	4.64	4.13	3.47	3.17	8.29	6.36	6.7	7.03	5.57	6.16
BCL2L1	28.83	35.98	32.69	45.03	14.69	14	10.89	17.21	16.35	10.12
IFI44L	0	0	0.01	0.02
HLA-DMA	1.27	0.69	1.12	1.08
TYRO3	4.46	4.84	5.59	5.54	0.02	0.05	0.03	0.04	0.05	0.04
SOS1	7.11	6.61	6.33	6.07	5.32	1.71	3.32	5.29	2.02	3.04
PRKCSH	94.68	100.26	104.64	104.61	41.83	55.85	43.56	51.52	64	57.93
ITCH	14.19	13.89	12.52	13.99	14.32	11.36	12.3	13.56	10.36	11.15
TAB3	7.83	8.24	7.64	7.63	3.35	1.01	2.33	2.98	1.17	2.04
C3	30.69	29.64	26.25	21.55	3.65	1.58	3.95	3.45	1.42	3.84
GEM	2.34	2.01	2.7	2.77	1.07	0.79	1.19	0.08	0.14	0.09
JAK3	2.29	2.05	2.32	1.59	1.86	1.71	1.41	1.55	1.6	0.9
JUN	76.35	76.58	85.81	48.14	57.93	47.36	18.96	43.13	34.6	15.4
DDX41	22.19	23.41	23.49	22.75	44.91	59.52	54.01	54.07	64.53	60.53
PNP	37.67	40.18	42.28	43.79	17.93	19.44	26.45	16.94	21.05	23.35
PTGDR2	0.02	0.05	0.02	0.12
YWHAB	98.02	94.66	95.9	99.45	112.51	76.19	124.28	112.37	88.03	132.62
SIRT1	11.5	11.08	11.13	11.32	4.33	3.09	3.58	3.74	2.55	3.45
IL15	0.63	0.6	0.95	0.88	4.15	3.75	6.49	3.34	3.69	4.27
TOLLIP	2.78	3.73	3.64	3.62	13.57	11.11	14.24	11.93	9	11.13
HLA-B	32.35	31.88	42.2	39.43
IDO1	0.05	0	0.17	0.23	0.03	0.07	0.04	0.05	0	0.01
CHUK	10.9	9.45	9.57	11.29	31.01	27.1	32.44	32.03	30.89	34.43
CSF1	4.44	5.98	4.54	5.68	26.17	19.6	62.56	25.79	25.58	45.12
PIK3CG	0	0.02	0	0.01	15.47	8.82	11.21	13.42	8.63	9.19
XIAP	8.34	8.09	7.06	7.19	22.7	11.88	18.72	21.39	13.03	15.65
PVRL1	8.78	10.88	9.95	12.74	2.31	1.23	1.4	1.76	0.97	0.93
NFKB2	34.71	39.39	39.23	44.21	11.23	10.72	24.82	12.57	12.33	24.79
TNFSF4	0.06	0.09	0.03	0.02	4.46	6.08	4.4	2.57	3.41	1.44
IL10RB	5.81	6.98	6.63	7.26	41.71	39.38	39.09	34.57	34.14	33.31
PDGFB	13.88	14.01	16.19	10.59	30.9	32.77	45.82	36.5	52.59	47.29
CCR10	0.54	0.55	0.68	0.51	0.09	0.04	0.09	0.1	0.04	0.13
DOCK1	9.94	10.12	8	8.05	9.74	6.58	8.31	9.57	6.55	7.97
GSK3A	11.05	12.38	11.91	16.24	16.44	15.52	14.14	16.12	13.52	13.77
IGHA2	1.61	1.77	2.15	1.41
CRCP	8.72	9.25	8.1	9.39	28.55	31.7	35.15	30.16	27.06	39.85
CNPY3	15.9	17.11	18.63	18.89	27.37	28.75	20.81	25.81	25.54	21.26
DAB2IP	10.27	11.58	10.34	10.49	1.4	1.52	1.21	2.34	2.13	1.77
TRIM8	10.79	13.41	11.73	13.95	17.1	14.17	12.09	17.55	13.84	12.49
UBE2N	8.28	8.63	8.45	9.83	14.97	11.29	15.64	12.02	9.8	13.9
ZP4	0	0	0.02	0.08
DUSP10	4.72	4.9	4.11	5.62	1.17	1.1	0.67	0.99	0.92	0.66
CFB	0.38	0.46	0.44	0.26	0	0.07	0.4	0.03	0.02	0.48
BCL10	8.85	8.96	8.89	8.73	38.16	35.39	46.04	28.44	29.6	34.41
BPI	0.02	0	0	0	0	0	0.01	0	0	0.01
TBKBP1	3.75	4.39	4.99	5.13	9.52	7.93	7.48	8.95	7.26	7.28
KRAS	6.72	6.52	5.93	6.32	7.1	5.42	7	8.23	5.09	7.56
CLEC4A	0	0.07	0.09	0.14
C4A	0.48	0.39	0.72	0.59	0.01	0.01	0.03	0.04	0.01	0.04
POLR3A	7.99	8.7	7.96	9.41	3.93	3.81	3.66	4.46	3.37	3.87
CD274	0.35	0.19	0.33	0.59	2.47	2.27	3.84	2.13	2.02	1.84
SHC1	58.1	64.78	59.49	62.39	17.72	18.4	15.78	16.04	18.39	13.94
IFNL1	0	0	0	0.02
CX3CL1	0.01	0.01	0.03	0	0.1	0.02	0.27	0.19	0.12	0.21
SIGLEC15	0.11	0.05	0.03	0.06	4.04	4.14	3.9	3.66	4.96	3.12
TRIM25	22.79	25.8	22.08	25.63	27.88	20.58	35.22	28.69	19.77	29.49
UBA52	63.9	61.55	72.88	68.72	364.3	448.87	341.06	347.87	458.54	314.96
IL33	0.95	1.12	1.09	0.58	0	0	0	0.08	0	0.01
RFX1	4.52	5.28	4.19	5.09	1.63	0.91	0.76	1.46	0.76	0.78
HLA-DOB	0.37	0.2	0.33	0.5
CTSC	1.47	1.63	1.75	1.44	46.97	36.64	34.74	45.43	39.04	43.5
FADD	14.17	15.52	16.48	18.55	2.52	1.98	2.35	2.99	2.07	3.04
LCP1	0.23	0.05	0.66	0.85	188.91	125.9	146.82	169.75	130.44	148.79
ITPR1	15.85	15.45	13.8	11.5	5.55	4.26	4.53	5.92	4.78	4.64
POLR3E	11.88	12.02	10.57	11.04	12.55	11.73	12.89	14.63	11.79	14.71
IL1A	0.1	0.14	0.29	0.07	8.86	6.2	31.54	13.77	17.16	19.73
TXN	258.25	223.03	219.48	193.06
NLRP3	0	0.01	0.02	0.05	40.4	32.24	86.82	39.27	38.61	65.33
CD200	0.01	0	0	0	0	0	0	0	0.01	0
LILRA5	0	0.02	0	0.01	0.05	0.02	0	0	0	0
MYLPF	0.12	0.32	0.03	0.21	1.26	2.05	1.54	1.37	1.22	1.7
BIRC2	11.81	11.34	12.39	14.05	6.99	7.53	7.16	6.93	7.06	7.46
BMP6	21.09	21.16	20.81	19.45
FCN1	0	0	0	0.01
AGER	0.86	1.23	1.36	1.49	0.04	0.14	0.1	0.21	0.05	0.07
PDPK1	9.57	9.8	8.46	8.86	14.5	8.23	11.69	12.56	7.61	8.5
C9	0.02	0	0	0.04	0.1	0.05	0.16	0.06	0.04	0.1
IL34	0.2	0.08	0.49	0.53	0.03	0.11	0.04	0.07	0.15	0.08
TRIM56	17.76	18.34	18.22	15.27	3.36	2.55	3.98	3.24	2.29	3.22
HLA-DOA	0.02	0.02	0.02	0.01
PRKAR1A	28.3	26.46	24.12	22.95	65.25	58.96	70.3	65.06	60.62	67.57
ITGB2	4.26	4.46	4.15	3.59	87.23	97.83	82.97	79.85	99.37	67.33
AGO4	3.03	2.92	3.01	3.13	2.23	1.83	1.71	1.47	1.51	1.14
IL10	0	0	0.01	0.01	0.15	0.07	0.1	0.03	0	0.02
IFI6	1.83	1.99	3.26	2.94
ERBB2	6.78	7.98	7.01	8.25	0	0	0.01	0	0	0
ZP3	7.85	7.47	7.2	7.48
IFIT5	3.51	4.11	3.71	4.19
AZGP1	0.07	0.03	0.01	0	0	0	0.02	0	0	0
CCR1	0	0.02	0	0	0.81	0.68	0.94	1.42	0.74	1.38
IRAK3	0.02	0	0	0.01	6.01	3.34	5.63	3.71	2.54	4.3
AGO1	4.73	4.97	4.85	4.71	5.37	2.43	3.84	5.06	2.95	3.85
TRIM11	6.35	7.61	7.41	7.7	7.96	11.27	6.06	8.77	11.9	5.83
ARPC1A	59.02	60.9	59.24	58.73	41.79	39.8	42.79	41.09	38.89	39.66
ATF1	20.18	17.87	17.97	18.12	22.21	16.22	24.78	21.92	16.86	28.13
CCL2	1.01	0.79	0.68	1.5	749.94	594.85	1225.78	1040.59	903.88	1362.07
ITK	0.01	0.02	0.06	0.14	0	0.01	0	0	0	0
VCAM1	0	0	0	0.03	0.04	0.01	0.08	0.04	0.02	0.07
PAX5	0.11	0.09	0.07	0.04	0	0	0	0.01	0	0
CXCL10	0	0	0.13	0	49.63	39.21	436.3	36.03	45.55	322.73
CASP8	6.12	7.16	6.18	6.35	28.41	27.19	22.78	25.48	24.3	19.53
SH2D1A	0	0	0.01	0.1	0	0	0	0	0.02	0.03
CARD11	0.02	0.03	0	0.07	0.08	0.02	0.08	0.1	0.05	0.09
POLR3G	9.01	7.96	7.89	7.98	10.52	11.28	8.86	12.93	13.5	12.75
PELI1	3.6	3.38	3.25	2.68	12.16	7.23	27.04	9.68	7.01	24.44
SLC11A1	0.13	0.25	0.14	0.2	56.63	65.75	68.95	57.41	69.65	61.76
TNFRSF11A	0.52	0.68	0.61	0.35	15.86	10.66	10.09	13.51	9.8	8.01
TNFSF15	1.97	1.3	1.71	1.18	0.06	0	0.09	0.01	0.02	0.08
FGF17	0.14	0.16	0.05	0.06
IL36B	0	0	0.01	0
CREBBP	11.03	12.29	10.46	14.98	5.27	1.55	2.32	4.06	1.31	2.06
CFH	0	0	0.04	0.01	1.76	1.27	1.44	1.64	1.01	1.01
PLD2	5.2	4.55	5.39	5.11	3.33	2.47	3.14	3.1	2.13	2.78
NAIP	0.73	0.46	0.75	0.4
LTA	0	0.12	0.08	0	0.07	0.09	0.08	0.06	0.04	0
PIN1	11.79	10.41	12.28	15.29	30.22	40.23	33.13	36.74	43.68	39.19
ST6GAL1	3.38	3.3	3.05	2.22	7.31	4.12	4.08	4.62	3.05	2.87
OTUD7B	7.54	7.09	6.58	7.18	6.35	6.53	7.4	5.91	5.27	7.14
PROS1	6.49	5.59	7.75	7.07	9.49	13.18	7.63	2.93	3.53	1.79
PSTPIP1	0.18	0.17	0.14	0.4	110.36	141.35	96.33	122.9	162.1	104.19
TRIM27	29.27	31.94	29.06	34.27	26.03	26.91	24.66	30.43	28.22	31.19
MAPK3	15.76	15.11	16.22	12.46	16.5	13.78	17.09	13.92	15.48	14.31
IFIH1	0.44	0.34	0.8	0.71	0.93	0.75	2.28	0.08	0.1	0.26
ACTB	1588.9	1894.27	1642.65	1857.16	3488.61	3220.1	3822.74	3250.6	3203.91	3955.09
TNFAIP1	17.56	18.79	17.66	20.21	20.89	17.78	23.1	23.38	18.73	23.98
IGHG2	0	0	0.04	0
C4B	0.38	0.45	0.63	0.43	0.04	0.08	0.05	0.09	0.01	0.05
SP2	6.85	7.58	5.71	8.85	0.7	0.26	0.51	0.52	0.22	0.53
ETS1	19.44	23.38	21.82	28.89	0.03	0.06	0.04	0.03	0.02	0.01
MAP4K2	5.71	5.87	5.79	5.35	1.8	1.82	1.48	2.24	2.3	1.59
F12	1.18	1.12	0.94	0.84
CHID1	4.83	5.51	5.19	5.39	11.14	17.11	13.04	13.09	17.56	12.5
TRAC	0	0.02	0.03	0.07
CD79B	0.06	0.32	0.23	0.22	0	0	0.02	0	0	0
PRELID1	73.89	82.03	76.26	89.94	185.04	207.01	232.72	180.77	203.63	214.3
CD83	8.3	8.66	7.45	7.04	4.03	2.44	8.67	0.67	0.8	0.88
GTPBP1	12.23	12.88	12.77	13.19	24.42	26.36	20.55	26.94	27.49	23.92
TRAF3IP2	4.5	4.15	4.18	4.66	3.63	4.09	2.95	2.88	3.45	2.14
YTHDF2	22.39	20.87	18.64	23.15	23.75	21.66	21.47	24.75	22.37	24.42
HRG	0.05	0	0.01	0
POLR2H	25.86	25.26	25.77	23.15	29.03	29.24	30.92	32.58	28.57	39.15
TRIM21	6.22	6.45	7.89	8.6	2.42	2.29	2.63	1.71	1.89	2.47
CTSS	0.77	0.83	0.9	1.52	306.79	284.85	282.91	183.12	164.14	158.31
CRISP3	0.04	0	0.01	0.09	0	0	0.02	0	0	0
SIKE1	11.86	10.59	10.97	11.21	7.31	6.13	6.45	5.73	5.17	4.93
MICA	12.22	11.85	13.01	11.88
PRG4	0	0.06	0.05	0.04	0	0	0	0	0.01	0
IKBKG	5.05	5.58	5.13	5.32	10.36	13.67	11.6	10.86	12.44	9.92
LY96	0.09	0.18	0	0.09	15	15.7	11.16	11.21	14.74	10.24
CCL27	0	0	0	0.12
ULBP3	2.12	1.59	2.06	1.15
IL6	2.97	3.07	3.46	4.77	0.26	0.2	2.16	0.26	0.45	1.2
PIK3R2	12.05	11.94	13.24	13.46	16.82	16.64	13.41	15.81	15.59	12.41
TICAM2	0.06	0.02	0.07	0.03	7.19	5.64	5.49	6.58	5.53	5.33
SPPL2B	3.44	3.94	4.87	3.75	14.71	13.84	9.76	12.33	12.38	9.78
HSP90AA1	362.83	319.5	286	295.31	111.37	99.66	120.2	132.45	124.95	162.08
DDX58	1.83	1.91	2.93	3.5	2.61	2.11	4.31	1.04	0.73	0.91
CCL16	0	0.06	0	0
ADCY7	23.32	24.93	21.68	19.71	41.26	40.55	36.24	47.81	46.5	32.86
ELMO1	0	0.01	0	0	24.98	10.76	16.18	23.29	12.34	14.41
INPP5D	0.08	0.14	0.37	0.23	35.96	27.11	23.81	29.36	25.35	19.98
TSC2	10.91	12.81	13.45	14.58	8.33	4.88	5.32	7.26	4.51	4.62
CD34	0.04	0.08	0.06	0.04	1.32	1.54	0.61	1.22	1.75	0.67
F2RL1	3.05	3	2.92	2.47	0.06	0.05	0.05	0.09	0.04	0.05
ECSIT	10.68	10.44	11.56	13.18	22.42	24.33	23.09	27.32	28.3	29.1
RPS6KB2	18.2	18.36	20.94	20.7	5.22	6.03	5.47	5.94	5.83	4.96
HLA-E	35.38	38.14	43.39	44.47
PRKCG	0.45	0.45	0.33	0.27	0.15	0.1	0.11	0.09	0.1	0.11
NRAS	25.8	24.78	23.87	26.16	46.89	40.87	46.01	37.4	35.65	39.17
WIPF3	0.03	0.01	0.05	0.02	0	0	0.01	0	0.01	0
MAP2K4	6.07	5.41	5.91	6.64	18.31	11.26	13.81	16.77	12.04	12.82
RAC1	112.69	112.6	104.21	109.54	88.61	83.57	86.3	81.89	77.39	76.51
PLA2G1B	0	0	0	0.03	0.03	0.05	0.03	0.06	0.03	0
VAV1	0.52	0.4	0.68	0.94	79.08	79.2	76.89	82.13	78.83	78.41
FOXO1	5.48	5.35	5.31	5.34	0.41	0.19	0.29	0.38	0.17	0.18
PPP3R1	16.7	17.98	16.42	17.64	48.56	35.59	50.8	47.1	39.45	51.62
SEMA4D	2.73	2.55	2.89	2.46	17.89	10.16	23.85	16.48	10.1	18.91
CRIP1	54.73	61.12	60.05	67.54	0.24	0.13	0.16	0.23	0.27	0.1
NDFIP1	15.06	13.55	13.72	12.02	63.7	70.3	62.85	56.82	66.51	49.76
ATP6V0A2	4.37	4.42	3.9	5.2	18.19	16.94	16.07	16.78	14.92	14.38
DHX9	70.87	74.03	64.04	75.68	39.73	15.79	34.89	39.51	18.55	41.76
PRG3	0.09	0	0	0	0	0	0	0	0.03	0
APOBEC3F	0.04	0.02	0.03	0.02
GZMM	0.03	0	0.14	0.41	0.15	0.32	0.41	0.42	0.25	0.2
PPP3CA	11.79	10.55	8.76	8.72	35.25	31.55	30.94	28.96	30.43	25.98
ERAP1	2.18	2.1	2.44	2.7	11.67	8.09	10.29	10.56	7.9	9.34
NLRX1	7.5	8.55	8.18	8.85	1.83	1.94	1.02	0.78	1.13	0.37
HLA-A	79.25	81.02	94.28	84.56
PDE1A	0.08	0.07	0.04	0.01	0.03	0.06	0.01	0.09	0.03	0.03
LZTS1	0.01	0	0.04	0.01	0.01	0.01	0.01	0	0.01	0
TLR5	0.01	0.01	0.01	0	0.09	0.03	0.04	0.03	0.01	0.02
NCKIPSD	18.78	21.32	21.85	19.33	3.99	2.29	2.37	3.17	2.52	2
TRAFD1	19.36	17.19	17.87	15.81	12.5	14.82	14.66	9.85	11.44	9.29
ARPC2	71.54	70.73	75.14	74.38	304.93	265.64	262.21	263.25	260.44	257.03
PTPN22	0.01	0.08	0.06	0.02	6.04	3.9	5.47	4.01	2.39	3.39
CNR2	0.02	0.02	0.02	0.04	4.53	4.48	2.14	4.98	3.8	2.06
C8G	0.09	0.4	0.31	0.2	0.46	0.45	0.59	0.5	0.55	0.38
MNX1	1.23	1.23	1.47	1.02
CD7	0.05	0.09	0.14	0.08	0	0	0	0	0.02	0
AGO3	1.98	1.75	1.61	1.75	1.06	0.39	0.74	0.95	0.44	0.57
EP300	10.08	10.1	8.28	9.51	8.71	2.43	3.49	6.64	2.19	3.05
LYN	3.87	3.85	3.4	3.94	38.46	34.88	29.91	36.53	35.11	25.13
THEM4	7.15	6.5	7.47	8.21	2.59	3.57	2.48	1.98	2.26	2.14
S1PR4	0.62	0.84	0.53	0.41	0.28	0.15	0.14	0.18	0.22	0.09
POLR3B	3.53	4.09	3.5	4.9	8.24	6.82	6.53	7.56	7	7.3
XRCC5	76.31	72.65	74.19	79.09	6.31	7.55	6	4.5	5.73	4.28
SPPL2A	3.91	4.39	3.39	3.79	31.25	26.26	26.91	28.44	25.18	23.43
CD1D	0	0	0.01	0
DPP8	4.64	4.55	4.53	4.62	33.47	26.03	30.64	33.6	27.41	29.19
CLEC4E	0	0	0	0.01	98.48	85.1	365.63	110.73	109.01	360.12
PIK3R2	22.32	23.83	22.59	20.86	16.82	16.64	13.41	15.81	15.59	12.41
APOBEC3C	15.03	14.98	14.75	14.14
TLR4	1.4	1.59	1.61	2.36	19.71	17.5	13.91	19.44	17.79	14.13
FGFR4	10.11	11.91	11.65	10.08
PDE1B	0	0	0	0.03	4.05	3.97	3.02	3.58	3.39	2.93
PXDN	81.04	84.36	78.11	77.87	0.01	0.01	0	0.01	0	0
IRF1	2.91	3.81	4.08	4.48	21.69	26.7	28.32	22.41	40.28	22.7
CLEC5A	0	0	0.01	0	23.59	26.75	27.3	33.28	36.36	34.21
TRIM13	1.35	1.18	1.58	1.5	10.25	9.32	19.95	9.8	11.96	21.27
COL3A1	0.01	0	0.04	0.03	0	0.01	0	0.01	0	0.01
MAPK7	6.31	7.84	6.74	6.73	4.5	5.13	3.63	4.91	5.11	4.44
CSF1R	1	1.16	1.61	1.45	124.46	84.99	101.78	117.12	93.29	91.58
RPS6KA3	16.6	15.56	14.5	14.06	11.98	3.66	8.78	11.26	4.45	7.61
IL20RB	2.68	2.92	2.64	2.51	1.19	1.59	1.23	0.99	1.36	1.35
PRSS3	0	0	0.04	0
CLU	89.22	87.19	95.44	85.54	0.49	0.87	0.69	0.65	0.77	0.55
CORO1A	0.04	0.03	0.17	0.15	238.18	232.92	283.79	209.46	203.98	260.89
KITLG	4.85	3.76	2.37	3.61
IGF1R	30.17	31.02	29.44	32.43	0	0.01	0.01	0.02	0	0
IL2RA	0.02	0	0	0	0	0.01	0.02	0.03	0	0
CCL22	0	0	0.01	0.04	0.08	0.1	0.03	0.02	0.01	0
MST1R	18.83	20.82	21.18	19.47
APOL1	0.51	0.57	1.6	2.27
HAMP	0	0.05	0.17	0
TRGC2	0	0.09	0	0.04
IGHG4	0	0	0	0.06
ATG12	6.8	7.69	6.78	6.21	13.81	17.09	15.47	12.3	13.18	13.13
ICAM1	22.9	25.86	20.05	24.24	80.28	116.08	208.45	98.05	177.02	186.64
CDC42	48.68	47.07	52.47	52.39	235.26	230.78	226.74	218.41	238.77	204.7
AKT1	32.26	34.89	32.84	27.69	78.71	74.27	82.3	82.19	78.46	87.4
PRKD1	1.81	1.85	1.86	1.98	0.02	0.03	0	0	0.03	0.01
ACTR2	84.09	83.85	73.84	77.96	199.33	151.97	257.96	206.42	155.97	250.02
MEF2C	0.09	0.07	0.08	0.08	19.64	13.97	15.81	17.45	15.02	13.44
IGHE	0.99	1.44	1.08	0.69
MX1	0.08	0.06	0.2	0.2	0.06	0.05	0.14	0.05	0.06	0.06
TLR6	4.67	4.65	4.79	4.13	1.89	1.61	1.37	1.51	1.17	1.41
CD55	210.56	189.82	188.23	141.65	0.04	0.03	0	0.02	0.01	0.01
CFI	0.05	0.04	0.09	0.13
CRHR1	0	0.02	0.01	0
PVRL2	10.17	10.9	12.11	12.09	2.18	2.61	2.71	1.9	2.16	2.8
PANX1	14.95	15.9	16.06	17.52	12.48	18.3	12.62	19.5	25.66	17.84
EOMES	0.01	0.08	0.15	0.15	0.01	0.01	0.02	0.03	0	0
MAP3K5	4.45	4.33	4.1	4.65	2.95	2.27	2.57	2.45	1.9	1.93
IL1RAP	1.92	2.2	2.03	1.57	1.1	0.94	0.9	1.22	0.89	1.08
PAK1	6.5	6.77	6.94	7.29	43.86	42.78	35.08	48.67	44.95	35.99
MAP2K6	2.58	2.05	1.87	1.39	2.97	2.78	3.63	2.86	2.72	3.2
PDE1C	0.26	0.19	0.24	0.17	0.08	0.03	0.06	0.01	0.01	0
IFNE	0.51	0.45	0.56	0.64
NFATC2	0.94	0.94	1.09	1.4	3.38	0.92	1.3	2.55	1.01	0.96
CREB1	3.12	3.04	3.34	3.43	11.26	6.87	9.83	11.42	7.12	10.33
OTUD5	17.18	17.58	18.51	18.56	12.49	12.19	11.8	12.74	12.43	11.88
ITGAD	0.16	0.12	0.07	0.15
SERPING1	0.36	0.34	0.3	0.62
FYN	4.16	3.8	3.31	4.26	24.93	22.89	23.17	24.03	22.56	23.83
FCGRT	1.3	1.51	1.24	0.95	8.23	8.96	6.49	7.31	10.13	5.33
NCF4	0	0.01	0.04	0	97.09	103.48	110.5	83.76	89.83	78.14
IL18R1	0	0	0.01	0	0.01	0.02	0.03	0.04	0.02	0.04
CASP9	2.78	2.9	4.05	4.27	6.94	6.35	4.92	5.53	5.39	4.15
CDK1	97.16	87.63	87.62	76.75	78.39	77.69	65.51	64.75	65.86	61.3
APOBEC3G	0	0.02	0.21	0.07
CACTIN	6.89	8.23	7.21	9.68	19.44	21.28	19.09	20.94	20.04	22.97
PSEN2	4.48	4.63	4.14	6.79	41.88	51.04	36.67	47.21	58.89	42.53
TREM1	0.68	0.48	0.62	0.27	5.09	4.64	5.41	4.06	4.35	3.43
HSPD1	209	200.8	187.34	194.1	234.51	267.1	228.17	284.3	323.26	348.11
GPI	180.62	170.59	170.06	152.42
CBLB	2.74	2.53	2.35	2.29	2.73	0.62	1.51	2.2	0.68	1.57
CAMP	0	0.03	0	0	0.33	0.34	0.81	0.11	0.42	0.68
HSP90AB1	534.34	546.65	458.17	478.17	394.19	338.2	398.2	407.73	360.68	460.64
IFITM1	1.52	0.93	0.92	0.56	0	0.03	0	0.04	0.04	0.02
CCL20	0	0	0.03	0.25	0.21	0.5	0.53	0.21	0.64	0.25
MALT1	4.76	4.08	3.98	4.17	7.77	6.32	18.59	8.22	7.18	17.4
ADCY6	10.54	9.74	10.93	8.44	0.01	0.01	0.02	0.03	0	0.01
TRIM31	0.09	0.16	0.19	0.1
S100B	0	0.01	0	0	0.02	0.02	0	0	0.02	0
ERBB3	1.29	1.22	1.45	0.93	0.01	0	0	0	0	0
CCL5	0.39	0.47	0.99	1.41	0.65	0.78	24.72	0.63	0.69	13.66
HCST	0.39	0.07	0.18	0.17	6.22	7.13	7.34	7.77	8.98	7.03
SPINK5	2.07	1.53	2.26	2.44	0.05	0.09	0.13	0.47	1.16	2.44
MAPK1	12.09	11.5	10.21	11	31.77	26.08	28.1	30.13	26.34	28.13
DUSP6	3.57	3.92	3.64	4.08	42.44	48.04	7.5	28.71	36.7	3.78
SIGLEC16	0.01	0	0	0
TCF7	0.16	0.3	0.28	0.4	0.04	0.04	0.04	0.06	0.03	0.05
COLEC12	0.03	0.03	0.02	0.02	152	150.84	127.2	146.47	150.04	123.65
NR4A1	18.84	16.04	23.01	12.87	3.12	1.69	2.28	2.64	1.87	2.25
MAP2K7	11.1	11.71	12.78	13.19	9.97	8.92	7.44	8.74	7.44	7.41
PVR	17.51	22.51	19.52	27.45	6.93	7.39	9.15	6.6	7.27	6.88
IL27RA	6.33	6.82	9.16	10.57	0.05	0.17	0.09	0.11	0.15	0.18
LTB	0.15	0	0.02	0	0.38	0.27	0.35	0.28	0.25	0.24
CD300A	0	0.02	0	0	36.47	45.23	34.14	40.57	49.28	35.29
WIPF1	11.27	10.77	8.53	7.83	17.88	5.95	9.79	14.35	5.7	6.43
TIRAP	4.81	4.6	4.06	5.3	6.08	4.87	4.99	6.82	5.32	5.86
TRIM14	8.43	8.77	7.91	8.47	6.04	3.46	4.88	3.66	3.01	3.36
ARPC3	54.18	48.75	54.3	48.34	329.66	411.56	358.94	320.1	370.41	325.84
SMAD6	3.07	4.26	3.68	3.49	2.37	1.98	1.81	1.62	2.26	1.31
VIPR1	1.55	1.15	0.93	0.86	0.05	0.03	0.02	0.17	0.16	0.08
NFKBIB	6.79	9.24	7.81	12.34	6.49	6.88	10.93	6.74	7.37	9.64
MAPKAPK2	17.01	18.78	19.55	20.81	165.76	159.98	262.28	183.15	177.22	278.43
UBA7	0.21	0.11	0.24	0.27	5.7	6.85	5.68	4.2	6.3	3
POLR2E	19.25	22.35	20.79	23.51	61.93	80.89	69.89	69.95	79.81	76.14
LY75	0	0.03	0	0	0.13	0.09	0.19	0.09	0.06	0.11
SERPINB9	0.08	0.1	0.11	0.04	3.85	5.43	4.14	2.78	4.15	2.45
IRS2	26.04	29.82	26.58	24.52	0.25	0.14	0.22	0.35	0.19	0.14
IL4	0	0	0.06	0	0	0	0.02	0	0	0
IRF3	23.04	24.43	25.24	25.46	9.79	12.12	9.37	10.67	11.73	10.6
CD40	0	0.08	0	0.07	0.42	0.4	4.82	0.35	0.49	2.55
UBE2D3	22.29	21.24	20.65	21.53	68.7	59.27	65.05	55.61	54.47	56.36
KLRG1	0.83	0.49	0.53	0.22	0	0	0	0	0	0.02
EGF	0	0.04	0.02	0	0.22	0.23	0.11	0.16	0.14	0.14
CFP	0.16	0.43	0.19	0.51	161.79	158.67	128.51	168.41	162.64	111.22
FGF8	0	0.09	0.06	0	0	0	0	0.06	0	0
MBP	3.23	3.18	2.88	2.98	12.18	11.51	7.3	11.81	11.53	6.69
ICAM3	2.1	1.98	1.62	2.18
TNFRSF4	0	0.04	0	0.1	0.24	0.22	0.11	0.2	0.14	0.16
MAPKAP1	23.64	23.72	22.42	24.7	24.32	24.95	25.59	23.62	25.44	23.87
MAP3K14	7.69	9.01	9.04	11.21	4.75	4.84	3.29	4.89	4.7	3.29
PLSCR1	8.08	7.29	7.08	8.06	7.24	6.09	10.31	5.41	5.36	8.43
FGFR3	6.07	6.27	5.17	4.41	0	0	0	0	0.01	0
SYK	0.01	0	0	0	20.68	18.52	24.58	21.02	16.48	22.94
PRG2	1.57	1.46	1.6	1.08	0.06	0.08	0.05	0	0	0.03
MAPK9	9.13	8.61	8.35	7.2	13.15	11.21	10.69	10.53	11.18	8.8
ABL1	40.15	42.61	42.01	42.87	8.21	6.26	4.83	7.33	5.71	4.6
PRKCA	28.26	27.81	25.36	22.95	0.7	0.43	0.74	0.69	0.55	0.75
OPRD1	0.03	0.04	0.03	0.01	0.05	0.03	0.02	0.04	0.03	0.03
CXCL3	0.48	0.78	0.79	1.53	0.22	0.19	0.38	0.25	0.1	0.21
CDH1	0.05	0.03	0.03	0.08	0.01	0.03	0.02	0.02	0.01	0.01
ENPP3	0	0	0.01	0	0	0	0	0.01	0.01	0.01
SPN	0.1	0.06	0.04	0.08	2.53	1.77	2.91	2.42	1.37	2.63
TRIB3	17.02	18.1	21.69	20.43	1.73	7.24	4.76	1.49	5.01	2.87
LBP	0	0.01	0	0	0.19	0.16	0.1	0.05	0.06	0.05
NRROS	0	0.03	0.02	0	37.44	33.13	23.52	31.22	30.91	19.58
HIST2H2BE	47.46	32.61	48.52	18.76	2.3	2.05	1.3	2.02	1.86	1.51
HLA-F	0	0.04	0.33	0.34
PRKAR1B	5.9	6.21	6.37	8.31	4.92	5.18	5.88	6.36	5.2	5.3
HLA-DRA	0	0.07	0	0
TNFAIP3	9.31	10.37	9.95	11.71	125.71	90.63	137.71	104.28	103.66	65.26
CTNNB1	67.03	69.98	65.82	64.3	207.82	201.65	216.43	212.67	210.67	227.32
C7	0	0.01	0	0
TNF	0.14	0	0.25	0.05	581.41	527.6	708.3	548.94	576.49	387.42
TNRC6C	0.58	0.49	0.49	0.53	2.85	2.24	2.04	3.2	2.28	2.47
CYBA	58.62	63.52	67.05	62.74	639.45	877.99	791.03	620.62	837.63	663.58
NFKBIA	12.65	13.78	15.64	15.9	463.97	498.39	394.83	459.66	560.58	301.59
APOBEC3H	0.24	0.15	0.2	0.21
HERC5	1.18	1.1	3.06	3.63
IGHG1	0	0.01	0	0	0	0	0	0.03	0	0
CD96	0	0	0	0.03
MS4A2	0	0.01	0	0	0	0	0	0	0	0.01
ECM1	42.93	50.08	49.46	47.33	2.99	2.01	1.34	1.63	1.17	0.83
CD74	0.03	0	0.13	0.25	24.03	37.78	21.96	23.7	25.73	19.59
SEMA3C	11.74	9.2	9.35	10.16	1.95	1.9	3.85	3.6	3.41	5.62
HMGB1	43.75	41.25	40.23	41.26	45.29	43.1	45.73	46.43	39.6	57.11
PELI2	2.33	1.8	1.98	1.81	0.33	0.33	0.39	0.55	0.48	0.53
FTH1	1985.28	1908.33	1949.72	1816.52	4536.56	5200.09	8139.92	5777.93	6766.31	7989.3
ADCY2	0	0	0.01	0	7.26	7.34	6.23	8.58	7.99	6.5
LCP2	0	0	0.01	0	18.03	10.97	22.05	15.51	10.89	19.79
PIK3R1	0.19	0.24	0.31	0.33	10.75	8.01	8.41	9.02	6.85	7.02
TAB1	4.31	5.68	5.15	5.3	9.74	11.15	9.9	9.87	9.97	10.49
ELMO2	7.47	7.51	8.01	8.58	13.08	11.31	10	11.65	11.02	8.17
TRIM15	0.13	0.4	0.51	0.2
TNFRSF1B	1.85	1.61	1.31	0.78	31.85	20.59	96.57	31.59	25.25	82.98
OSM	0	0.05	0	0	30.04	19.55	20.65	23.64	18.03	10.9
ERBB4	0.02	0.03	0.02	0.01	0.01	0.01	0	0.01	0.01	0.01
NCF2	0.45	0.63	0.89	0.81	55.49	61.54	51.78	52.78	68.04	46
LGR4	61.5	58.29	53.92	54.73	0.07	0.07	0.1	0.02	0.03	0.01
PRKCD	7.56	7.72	6.6	5.82	48.12	47.68	49.62	53.89	50.98	50.94
VTN	0.06	0.02	0.07	0.07
DUSP3	18.55	18.49	18.25	20.06	39.31	26.22	38.08	34.38	26.02	31.38
BST2	95.76	87.77	89.03	79.97	190.53	277.43	245.7	195.24	255.91	201.47
PHLPP1	5.01	5.85	4.88	5.12	2.01	1.15	1.77	1.88	1	1.6
ACKR2	0.01	0.03	0.05	0.02	0	0	0	0	0	0.01
ATG5	6.64	6.33	5.99	6.8	29.83	31.76	30.26	27.31	29.34	31.08
UNC93B1	7.78	8.94	9.12	7.57	83.1	86.3	66.17	83.44	102.08	53.94
CCL24	0	0.24	0.18	0.28	0.04	0.1	0.02	0.06	0.06	0.05
FGF4	0	0	0.01	0
CTSL	66.5	81.26	67.65	76.42	172.8	240.28	185.03	188.72	220.62	207.13
TNFSF14	0.35	0.35	0.45	0.32	3.13	3.92	3.56	3.41	3.28	2.14
TICAM1	16.59	18.07	16.58	17.62	2.86	1.78	3.29	2.27	1.12	2.21
PDGFA	2.89	3.6	3.22	3.3	3.16	3.61	3.54	4.32	4.72	4.02
C5	1.01	0.64	0.97	1.1
CEBPB	39.39	47.06	38.59	36.93	385.21	431.67	617.85	363.14	433.21	594.01
ADRBK1	17.63	20.17	18.68	18.22	69.33	66.52	65.39	66.31	64.75	62.86
PTGER4	3.83	4.03	3.53	4.07	9.3	7.54	10.15	12.42	10.34	11.65
CD226	0.05	0.03	0.03	0.06
OAS2	0.01	0.01	0.06	0.05	1.07	0.62	1.54	0.35	0.2	0.33
AKIRIN2	16.37	17.56	15.16	15.81	22.27	17.95	18.81	18.37	17.55	19.07
IKBKAP	13.09	13.09	12.77	14.11	13.33	12.13	11.44	15.65	13.12	14.8
FCN2	0.05	0	0	0.02
BTLA	0	0.01	0	0	0	0.01	0.01	0.01	0	0
C1QBP	78.63	90.76	70.75	81.74	86.73	69.41	97.64	93.36	78.97	120.75
RELA	32.85	38.29	38.1	43.63	15.11	12.53	13.7	14.98	13.72	12.56
EIF2AK2	6.13	5.58	4.83	5.29	15.32	13.31	17.33	14.86	12.96	13.89
TFE3	25.54	27.61	25.59	28.78	9.22	5.52	7.54	7.72	5.68	6.53
PPARG	4.48	4.04	3.99	3.78	0.41	0.23	0.39	0.11	0.1	0.18
IFNW1	0	0	0.01	0
VNN1	0.12	0.04	0.07	0.04	0.01	0	0	0	0	0
TNRC6B	3.49	3.56	2.96	3.34	4.87	2.17	3.03	4.8	2.44	2.6
CYBB	0.33	0.56	0.36	0.34	110.02	61.52	136.15	75.93	52.91	115.56
SBNO2	18.76	20.54	17.16	18.85	15.03	13	11.21	10.88	9.65	8.62
CD59	93.7	99.64	106.66	112.18
GAB2	4.37	4.49	4.21	4.06	5.59	3.04	4.58	4.75	2.71	3.76
IFITM2	64.79	71.6	70.66	53.35	93.69	102.68	92.83	101.66	134.74	100.03
NFATC1	1.09	1.07	1.27	1.65	3.51	1.15	1.47	2.37	1.05	1.08
AMBP	0	0.14	0.09	0.06	1.09	1.6	1.33	3.41	3.42	1.76
NLRC4	0	0	0.02	0	6.75	5	5.56	4.41	3.33	3.75
WASL	20.82	20.22	16.02	17.33	4.28	1.96	2.95	3.52	1.99	2.32
NLRP1	8.41	8.12	8.56	8.14
LGMN	13.57	13.87	13.86	11.55	154.39	155.32	117.07	177.36	184.69	160.25
PRKCE	0.81	0.86	0.75	1.2	0.16	0.06	0.13	0.15	0.15	0.13
H2BFS	59.86	47.97	65.58	38.12
TLR10	0.02	0.01	0.04	0.03
DDX60	2.12	1.98	1.8	1.7	0.03	0.02	0.08	0.01	0	0
TLR3	0.04	0.02	0.03	0.02	1.76	0.58	0.79	1.06	0.7	0.44
RAF1	27.73	26.23	25.01	25.57	32.91	32.97	34.5	32.8	33.08	34.25
IKBKB	9.25	10.13	9.34	10.09	11.62	11.7	9.78	11.22	10.51	9.72
ISG15	24.89	29.22	53.72	55.21	0.52	0.68	15.68	0.39	0.36	3.11
IRAK1	77.96	84.69	85.11	88.12	22.58	15.98	19.51	20.7	16.95	13.98
BTC	0	0	0.02	0	0.04	0.06	0.09	0.03	0.07	0.04
ATF2	7.47	6.37	6.98	5.91	15.29	8.03	12.7	13.96	9.55	12.05
SMAD3	13.07	13.99	11.86	12.48	2.32	1.36	1.44	2.3	1.49	1.45
PGLYRP3	0	0	0	0.04	0	0	0	0	0	0.02
HIST1H2BK	113.63	84.8	126.66	71.91	100.12	88.71	105.83	126.16	93.64	147.86
DUSP4	14.38	15.01	16.71	17.14	52.3	49.01	61.4	49.51	47.18	44.41
IGHA1	3.99	4.27	3.96	3.69
TNFSF12	0.81	0.97	0.89	0.85	0.93	0.78	1.05	1.11	0.8	0.5
MDM2	8.5	9.02	9.69	10.04	351.82	421.43	459.76	338.08	411.69	318.5
GATA3	0.23	0.04	0.14	0.31	0.71	0.59	0.27	0.59	0.4	0.41
MEFV	0.11	0.18	0.12	0.15	0.02	0	0.08	0.04	0.01	0.13
RPS6KA5	0.38	0.38	0.44	0.29	3.89	4.01	3.45	3.57	3.54	4.44
RPL39	1334.22	1118.14	1280.36	1282.06	445.69	478.56	383.98	418.25	571.65	372.18
UBC	233.54	225.82	250.42	213.36	61.35	66.84	40.85	66.32	74.41	42.99
FOS	67.12	46.53	67.61	22.3	63.82	51.43	3.63	46.11	46.56	3.17
MAVS	7.68	7.66	7.14	7.02	11.26	8.4	6.28	11.04	9.03	6
BMPR1A	3.13	2.85	2.9	2.82	13.31	11.71	10.28	11.02	9.23	8.41
POLR3D	13.73	14.17	13.23	11.81	13.22	12.96	17.28	13.5	12.68	20
TREX1	7.91	7.17	10.65	7.81	16.79	17.8	59.21	13.56	19.49	34.09
BCL6	10.15	10.64	9.1	8.87	4.17	2.24	4.05	3.4	2.37	3.74
HRAS	15.44	17.8	16.66	21.22	28.49	35.22	35.85	34.68	36.57	39.78
PADI4	0.04	0.05	0.09	0.1	0.01	0	0	0	0	0
MYO1F	0.06	0.06	0.05	0.06	108.39	89.96	87.17	89.17	84.12	64.46
CTSK	0.76	0.55	0.77	0.81	609.44	1010.41	652.99	692.15	1049.21	750.93
PLCG2	0.09	0.09	0.17	0.1	38.33	32.73	27.84	37.26	34.05	29.62
P2RX7	0.04	0	0	0.03	8.59	7.98	6.02	8.31	6.4	5.49
ULBP1	1.36	1.07	1.4	0.88	6.29	7.71	3.83	1.96	1.83	1.23
NRG2	0.2	0.1	0.22	0.27	0	0	0.01	0	0	0
HLA-DMB	0.08	0.39	0.11	0.16
KLB	0	0	0.02	0.01	0	0.01	0	0.01	0	0
FGFR2	0.01	0.07	0.04	0.03	2.22	2.16	2.15	2.24	2.29	2.4
CASP10	1.62	1.56	1.88	1.71
VAV2	20.68	22.59	19.49	21.35	5.93	4.42	5.15	6.32	4.54	5.31
FGF1	0.03	0.03	0.05	0.16	0.01	0.02	0.01	0.04	0.01	0.02
FGFR1	12.48	13.69	12.37	13.31	0.44	0.4	0.45	0.53	0.43	0.47
TXNIP	30.52	32.79	29.52	27.26	49.42	64.45	31.44	38.88	38.58	28.45
ACTG1	734.78	773.05	711.1	705.68	637.51	344.86	543.16	574.69	324.94	533.09
TNFRSF21	7.33	7.9	6.92	8.35	2.38	1.56	1.12	0.24	0.24	0.22
TNFSF9	28.91	27.14	28.39	18.49	172.71	178.38	240.35	191.78	265.59	122.77
ZBTB1	13.76	12.31	14.2	11.84	2.67	2.45	1.57	2.47	2.11	1.91
NOS2	0	0	0.01	0	0.02	0.01	0.11	0	0.02	0.22
TAX1BP1	55.67	48.82	50.13	47.41	77.21	77.42	85.47	75.36	74.3	89.88
C4BPA	0.71	0.47	0.64	0.42
CD46	132.09	115.61	108.71	86.47	0.08	0.03	0.04	0.01	0.04	0.05
PSMB10	1.5	2.39	2.07	2.78	33.73	37.55	36.75	35.3	41.33	41.08
ITGB7	0	0.02	0	0.03	0.11	0.43	0.2	0.25	0.29	0.38
IL2RG	8.06	8.98	10.82	7.06	7.66	3.33	6.98	6.35	2.82	6.75
HPX	0.1	0.08	0.3	0.27	0.05	0.04	0.03	0	0.05	0.08
IL1RN	0	0.04	0	0	41.19	31.47	65.35	66.37	27.54	54.93
PRF1	0	0	0	0.01	0.02	0.02	0.07	0.1	0.02	0.03
CXCL2	5.14	4.66	8.08	7.21	337.7	347.17	803.72	375.86	411.03	446.38
PLCG1	14.78	14.74	14.8	14.07	9.95	8.55	6.75	11.39	9.64	7.96
PIK3R4	14.4	13.76	12.3	13.2	6.03	5.15	4.16	6.77	6.27	5.24
FGF9	0.03	0	0	0	0.01	0	0	0	0	0.01
PTEN	11.36	10.22	10.72	10.51	33.34	21.57	31.29	33.21	24.25	30.51
ILF2	75.2	76.09	75.94	82.08	43.22	43.09	40.01	40.78	37.47	47.8
RPS27A	407.86	352.16	413.26	430.2	828.14	919.57	1008.5	848.4	1005.03	1068.52
C2	0.13	0.14	0.09	0.12	0.06	0.01	0.01	0	0.01	0
ZBP1	0	0.02	0	0.02	0.02	0.01	0.05	0.02	0.01	0
FOXP3	0	0.04	0.03	0.03	0	0.01	0.01	0	0	0
IRGM	0	0.05	0.11	0.06
XCL1					0	0	0.04	0	0	0
BLNK					31.25	18.56	22.99	28.86	19.45	22.19
IL19					0	0.03	0	0	0	0
CRTAM					0.02	0.06	0.03	0.04	0	0.03
CXCL14					0.23	0.35	0.25	0.25	0.28	0.03
CD37					15.05	16.2	14.74	11.94	14.35	10.49
CCL11					0	0	0.02	0	0	0.02
AMICA1					0.02	0.07	0.06	0.05	0.02	0.04
C1QC					3.02	0.77	1.4	0.7	0.53	0.5
TYROBP					981.29	1420.6	887.14	887.62	1533.36	667.72
C8A					0.02	0	0.03	0.02	0	0.03
CLEC4D					182.61	232.05	272.62	194.86	253.29	263.06
MS4A1					0	0	0	0.01	0.01	0.03
AQP9					0.51	1.3	0.99	0.24	0.47	0.38
MBL2					0.02	0.06	0.06	0.04	0.02	0.02
LAX1					0	0	0	0.02	0	0
JAM3					1.15	1.1	0.97	3.62	4.62	2.72
BPIFA1					0	0	0	0	0	0.02
FCGR2B					7.23	5.23	8.64	10.41	8.24	11.96
PRSS2					0.06	0.08	0.03	0.05	0	0.06
CTSG					0.17	0.1	0.18	0.25	0.05	0.09
CCR9					0.07	0.06	0.07	0.07	0.04	0.04
RIPK3					4.64	3.66	2.55	1.07	0.9	0.64
TREM2					240.88	308.38	210.63	231.28	343.79	176.88
CST7					27.47	34.29	17.49	30.28	32.62	16.32
SELL					0.02	0.01	0.02	0.03	0.01	0.01
FOXJ1					0.02	0.01	0	0.05	0.02	0
IFNA2					0.02	0	0	0	0	0.02
CTLA4					0.01	0.02	0	0	0	0
PF4					33.55	24.91	40.44	14.8	13.06	17.83
POLR2F					209.82	303.3	263.24	244.35	332.08	295.73
IL2					0.04	0	0.04	0.04	0.02	0.06
TLR7					14.32	9.32	8.18	14.33	10.59	9.69
POU2AF1					0.02	0	0	0.02	0	0
CCL8					0.05	0.06	0	0	0	0.09
CD28					12.34	6.43	9.23	6.52	2.96	4.67
KL					0.01	0.01	0.04	0.06	0.01	0.02
CXCL12					0.01	0.01	0.01	0.02	0	0
TNFSF8					0.01	0	0.01	0	0	0
IFNA13					0	0	0	0	0	0.03
CXCL9					0.04	0.02	0	0	0.02	0.01
LY86					0.02	0.03	0	0	0.02	0.02
PPBP					0.05	0	0.04	0	0.05	0.02
FGF6					0.02	0.01	0.01	0.01	0	0.01
CD300LB					26.3	28.91	12.85	28.13	26.18	14.01
FGF20					0	0.02	0	0.02	0	0
IL5					0.02	0.06	0.04	0.14	0.02	0.02
CXCL1					0.31	1.15	0.98	0.75	3.68	0.56
CCL1					0	0	0	0	0	0.04
CD247					0.01	0.01	0.08	0.05	0.02	0.13
CCL7					104.82	66.39	133.85	139.1	80.56	125.35
PKHD1L1					0	0	0	0.01	0	0
UBE2L6					3.31	4.05	4.48	3.49	4.13	3.34
C1QB					4.43	0.53	2.13	0.85	0.34	0.77
CAMK4					0.02	0.01	0.01	0.03	0.02	0.01
CYP11B1					0	0.01	0	0.01	0	0.01
CCL17					0	0	0.04	0	0	0.23
FGF10					0.02	0.02	0	0.01	0	0.01
IL23R					0.01	0.03	0.01	0.02	0.02	0.01
FGF16					0	0	0.01	0	0	0
SEBOX					0	0.02	0	0.03	0.04	0
KLRC1					0.01	0	0	0	0	0
BTK					23.85	13.51	14.68	23.76	16.25	15.05
CD180					10.53	3.68	6.27	9.1	3.38	5
IL17A					0.02	0	0	0	0	0
HCK					17.98	17.77	24.25	9.6	7.24	9.23
IL16					4.03	4.17	2.86	3.75	3.21	2.54
PGLYRP2					0	0.06	0.01	0	0.02	0.01
TENM1					0	0	0	0.01	0	0
IGHD					0.01	0	0.01	0.07	0.01	0.01
HRH2					0.03	0	0.01	0.03	0.01	0.02
TLR9					0.19	0.01	0.1	0.19	0.01	0.13
CCR2					0.15	0.06	0.04	0.05	0.04	0.05
FCER1A					0	0.06	0	0	0	0
TLR8					2.63	1	0.81	1.36	0.86	0.68
CXCL5					0	0.04	0	0	0.02	0
PGLYRP1					0	0	0	0.12	0	0
CD27					0	0	0.01	0.05	0	0.06
PDGFRA					0.01	0	0	0.02	0.01	0.01
ADCY4					0	0.01	0	0	0.01	0
CCR5					0.08	0	0.05	0.04	0.03	0.01
APOA2					1.79	2.69	1.61	1.41	2.47	2
ICOS					0.03	0	0	0	0.02	0.01
CCL4					440.06	431.11	1516.25	521.52	578.03	1456.78
IL12B					0.05	0.05	0.08	0.04	0.01	0.07
CTSH					0.34	0.32	0.24	0.23	0.12	0.13
CMKLR1					0.03	0	0.01	0.01	0.02	0.02
C1QA					2.16	0.43	0.88	0.69	0.28	0.2
IL21					0.02	0	0.01	0.03	0	0.02
CX3CR1					5.48	1.95	2.32	5.87	2.52	3.45
TLR2					211.19	155.51	373.65	174.61	160.41	310.23
TREML1					0.22	0.21	0.22	0.17	0.24	0.11
CD300E					2.76	1.49	2.75	2.15	1.09	1.74
CLEC10A					2.11	2.61	1.48	0.64	0.78	0.51
S100A8					3.25	5.15	3.75	4.14	5.65	3.45
CHIT1					0.01	0.04	0	0	0.01	0
IRG1					64.68	46.02	305.94	54.6	48.07	257.28
TNFAIP8L2					25.95	32.85	20.3	17.79	23.84	13.99
ICAM2					9.26	9.07	8.71	7.33	7	7.3
IL27					0.22	0.16	0.87	0.04	0.24	0.75
PYCARD					110.95	118.04	99.16	62.71	62.1	60.07
IFNA16					0.02	0.03	0.02	0.04	0.02	0.02
IL18RAP					7.52	5.66	5.83	6.54	4.28	5.07
C6					0	0	0	0	0	0.01
FGF23					0.01	0	0	0	0	0
RGS1					11.71	14.06	14.73	11.33	9.98	12.24
PTPRC					81.49	79.9	69.46	88.58	92.58	76.78
ITGA4					39.42	15.96	27.47	41.78	21.12	30.08
